# Supplementary material for: Spatial transcriptomics of meningeal inflammation reveals inflammatory gene signatures in adjacent brain parenchyma
Source: eLife. 2024 Oct 30;12:RP88414. doi: 10.7554/eLife.88414 (PMC11524578; doi:10.7554/eLife.88414)
Supplement: Supplementary file 1. [file elife-88414-supp1.csv]

geneName	baseMean	log2FoldChange	log2FC_SE	pvalue	padj
Mucl2	14.3157967	7.063204797	1.775151677	6.92E-05	0.004070446
Lipf	11.42011166	6.728047076	1.854840074	0.000286409	0.011420214
Tff2	8.901456728	5.87993074	1.169476378	4.96E-07	8.81E-05
Dmbt1	4.001732335	5.70835788	1.39921307	4.51E-05	0.003005768
Reg3g	12.24623244	5.569721882	1.361003507	4.27E-05	0.002898403
Prol1	3.429496512	5.490015689	3.025163971	0.069557287	0.424400593
Bpifa1	46.63650705	4.057936657	0.837823588	1.28E-06	0.00018292
Itln1	5.178516485	3.622484669	0.972663375	0.000195862	0.008734798
Cyp2a5	12.20813319	2.898859463	0.494651959	4.62E-09	2.51E-06
Bpifb1	18.77283879	2.67417129	0.581951016	4.32E-06	0.000480895
Oxt	988.7242939	2.510548787	1.214120213	0.03865953	0.314558874
Gsc	3.785417266	2.290443485	1.046124679	0.028563746	0.265257849
Cyp2f2	6.939748807	2.072838198	0.775478294	0.007518067	0.118739149
Tecrl	7.236872058	1.98755322	0.561588999	0.000401403	0.015002225
Espnl	4.239040991	1.978964123	0.625253014	0.001550503	0.040119559
Gm36159	3.194212464	1.821065757	0.815674784	0.025576124	0.247750254
Ckmt2	3.35794387	1.785975462	0.696663551	0.010358909	0.14618844
Car6	2.905829858	1.773778783	0.855414851	0.038117502	0.31250597
Dppa2	24.95181258	1.770098004	0.87901795	0.044038703	0.337100568
Gm21860	20.7455828	1.71731734	0.573121466	0.002731625	0.060690732
Il23a	23.50171549	1.713269227	0.946659101	0.070325893	0.426868132
Olfr905	16.32158849	1.68810717	1.043164015	0.105607285	0.506923681
Mep1a	3.664323166	1.660919794	0.671067756	0.013322111	0.170009017
Gm10062	359.8118325	1.635963187	1.058680554	0.12227734	0.544411861
Gm43625	2.960071344	1.620971729	0.750004746	0.030673565	0.275987347
Gm29686	3.616157523	1.594919034	0.717602882	0.026245148	0.251590949
Mc1r	330.8979359	1.560630792	1.026653853	0.128482352	0.55567338
5830416I19Rik	618.0550321	1.551988458	1.051576608	0.139979282	0.578765765
Olfr57	73.33389446	1.546861886	0.996233215	0.120492286	0.540619458
Olfr729	30.48170001	1.541606236	1.090246916	0.157362684	0.608713019
Gm11738	9.301665876	1.538229468	0.646228963	0.017297773	0.199621743
Lao1	3.100988537	1.525959096	0.927323674	0.099856079	0.493612529
Gm29325	25.72427878	1.521600271	0.845684407	0.071978657	0.430367604
Ucn3	14.87705353	1.517916214	0.567162332	0.007443228	0.117960785
Pde6a	162.7520576	1.505418004	1.095630086	0.169435373	0.626157986
Mylk3	23.11522088	1.479759926	0.326154544	5.71E-06	0.000595226
Pirt	6.525781939	1.477253316	0.625242596	0.018142926	0.205127276
Gm42531	3.852500045	1.472532776	0.746495373	0.048541764	0.356131423
Has2os	2.963904086	1.465692753	0.699913672	0.036250624	0.304225119
Aldh8a1	3.240364027	1.45942226	0.792996605	0.065711142	0.413223708
Fmo2	65.18087156	1.456168118	0.395927021	0.00023519	0.009948467
Vmn1r13	96.90055327	1.449526337	1.091119299	0.184020745	0.647035513
Igf2bp2	233.1536243	1.429418232	0.967091508	0.139392008	0.578076064
Gm37573	2.829368068	1.422087834	0.93119565	0.126720406	0.552453096
Gm9926	5.495655914	1.413199226	0.540343126	0.008912987	0.132235119
Olfr464	4.637481447	1.410404104	0.65636627	0.031649742	0.281478417
Vmn2r100	7.503181118	1.409538739	0.821402502	0.086159358	0.462968635
Gpx6	3.704809952	1.406640214	0.807203258	0.081401817	0.454118958
Gm39027	3.918855596	1.404898843	0.742843559	0.058591705	0.392375282
Gm29570	4.976523684	1.393229436	0.591321675	0.018466563	0.207011632
Vmn2r4	11.28662502	1.377890989	0.591607865	0.019855818	0.21587557
Fcna	12.0224211	1.369831003	0.438503119	0.001784834	0.044428078
Vmn2r7	3.76305118	1.369751934	0.841000733	0.103373007	0.500244892
Gm31251	5.904817748	1.366200291	0.594587886	0.021577365	0.226740408
Avp	2560.176013	1.36585276	1.485389984	0.357821199	0.797415479
Tmc1	6.173581561	1.362128826	0.592987062	0.021615158	0.226879286
Gm16070	4.769069094	1.351453743	0.671294441	0.044093002	0.337236577
4932416K20Rik	4.035508129	1.318034233	0.67436353	0.050643742	0.364394157
Gm48860	3.040337615	1.290059021	0.749116194	0.085049949	0.459767668
Gm38973	54.03000863	1.281480256	0.898881074	0.153972463	0.603264527
Klkb1	119.287986	1.274068551	0.966545053	0.187447487	0.650477161
Gm47409	4.426998636	1.273307276	0.701817097	0.069631438	0.424554509
Gm16160	4.397685584	1.271490312	0.614767231	0.038616829	0.314366185
Mhrt	10.88052987	1.269575496	0.480937805	0.008295706	0.126164437
Gm13596	3.555752662	1.267966993	0.663006579	0.055818488	0.383072014
Gm35290	5.941705655	1.256502194	0.510568678	0.013855591	0.174222308
Pde6h	3.250960014	1.203075255	0.802687721	0.133923294	0.567116005
Ckm	10.96325774	1.197576917	0.52740238	0.023164647	0.235116697
Gm33651	11.67815804	1.184249137	0.409666225	0.003843043	0.075219591
Gm30938	5.742170492	1.17934936	0.564748681	0.036773226	0.306488381
Nuggc	2.986261744	1.16654123	0.752998155	0.12133477	0.542159695
Ppp1r1c	5.419697136	1.165877762	0.670824922	0.082215004	0.455314913
1700007P06Rik	13.29903823	1.155843913	0.381559289	0.002451502	0.056254288
Dnah17	3.943725007	1.154148008	0.606916284	0.057215707	0.387091831
Aqp6	12.14010018	1.154111271	0.460018386	0.012112927	0.159926886
AI463229	3.661842456	1.152881285	0.621853675	0.063747311	0.407173791
Olfr539	5.477161217	1.152771558	0.626277269	0.065669517	0.413102654
4933409K07Rik	7.518679535	1.144498133	0.475477713	0.016082014	0.190257035
Gm43846	143.7702039	1.136224992	0.875936819	0.194578188	0.658857078
Rbp3	2.857166579	1.136125658	0.740009184	0.124713619	0.549019443
Ccdc36	524.739493	1.134131782	0.647155912	0.079690247	0.449395549
Gm31108	3.217671189	1.130593665	0.710098679	0.111347824	0.519801486
Tmprss6	16.09847679	1.127951921	0.390223172	0.003845924	0.075219591
Phxr2	4.391462546	1.118218755	0.685089474	0.10263253	0.498761157
4930540M05Rik	3.186812809	1.117479696	0.687205832	0.10392396	0.50183944
Sall4	4.033831029	1.117361066	0.642019889	0.081791634	0.454325596
Trim12a	6.431762006	1.103764888	0.59174522	0.062143501	0.4038562
Ly6m	3.776977171	1.082936085	0.597624837	0.069975886	0.425828867
Actl9	4.118781336	1.080726278	0.626628246	0.08458715	0.459639231
Gm10855	6.141698626	1.07213721	0.518736191	0.038750595	0.31474059
Ttn	40.10676854	1.072013788	0.395217877	0.006678528	0.109702544
Dtnbos	4.834861454	1.067794951	0.554944072	0.054335939	0.377002797
Gm34354	7.64234604	1.055794316	0.47273834	0.025525295	0.247750254
Gm15890	2.839416563	1.047276666	0.729511004	0.151119837	0.598080808
Gm36356	3.849319712	1.041998029	0.644143333	0.105738192	0.506923681
Gm50103	4.214314394	1.03823757	0.598478673	0.082777193	0.456919603
Gm28967	5.926582219	1.035990837	0.547855432	0.058625267	0.392457686
C630031E19Rik	14.46767118	1.035204879	0.43403812	0.017076558	0.197918706
Rdh16	3.026034639	1.033907196	0.800869507	0.196710318	0.661903155
Hba-a2	1208.543261	1.025470008	0.842207538	0.223376867	0.686392426
Gm49271	9.296702307	1.02532233	0.465882854	0.027749069	0.259802769
Myh1	34.7364589	1.024697642	0.362284082	0.004677593	0.087322953
BC018473	7.958089295	1.020261314	0.507707546	0.044479335	0.33800277
Gm38085	5.970458512	1.01669313	0.586303787	0.082905264	0.456919603
Bglap	12.51817067	1.014644404	0.573921948	0.077075353	0.443445298
9630013D21Rik	8.529443221	1.010238739	0.42295919	0.016917231	0.19668944
8430426J06Rik	4.629856049	1.009625699	0.668127624	0.130756094	0.560127557
Vmn1r168	5.342055799	1.00923896	0.598885138	0.091950723	0.476246234
Gtsf1	4.617810255	1.007514775	0.548154456	0.066060555	0.41471473
Wbscr25	8.14573747	1.001697544	0.435441493	0.021424538	0.225920129
Mettl21e	6.133596417	0.996927025	0.66420556	0.133373288	0.566197948
Gm26621	15.01251021	0.994735639	0.327623052	0.002395646	0.055636231
Tnnt3	21.11716657	0.991457489	0.334234982	0.003013586	0.064236931
Gm32014	26.30189615	0.989997584	0.258383188	0.00012736	0.006155601
Pabpc5	5.198672546	0.987422672	0.595492377	0.097284826	0.487824483
Gm15494	3.763115869	0.986458332	0.672851568	0.142624832	0.582999285
4930558K02Rik	4.513968604	0.981979524	0.585604604	0.093568997	0.480046155
4930419G24Rik	3.651109215	0.980728563	0.775524794	0.206014796	0.669185639
Triml2	3.912962851	0.978896775	0.700151591	0.162076678	0.614551133
Gm6209	4.198875411	0.977069962	0.575089277	0.089321385	0.470738943
F2	3.903647759	0.976229743	0.634613928	0.123974071	0.547329813
Cyp1a1	4.045092823	0.974276244	0.594666667	0.101347262	0.495953444
2310075C17Rik	5.116279842	0.973866017	0.596186881	0.102365733	0.498447996
Mesp1	4.039083452	0.96559074	0.679210242	0.155131517	0.604387677
Gm16315	5.498888264	0.965486889	0.605160366	0.110617631	0.51770173
B930094E09Rik	8.011339877	0.96299926	0.427381229	0.024243021	0.241553642
Il20ra	5.846871418	0.96204369	0.563513841	0.087780645	0.467383453
Rsph6a	3.098646947	0.960060859	0.724959001	0.185404505	0.64789596
D130009I18Rik	5.192876456	0.95835966	0.57219445	0.09395688	0.480430289
Bglap2	7.586765508	0.957962555	0.561404306	0.087939514	0.46766042
Ciart	452.4608898	0.954017543	0.226629374	2.56E-05	0.001927918
Pcdhgb7	4.596050007	0.953093624	0.699641161	0.173115641	0.631909482
Ido1	38.64671881	0.947852198	0.319845622	0.003041939	0.06437434
Gm12500	10.08641136	0.945306177	0.398296275	0.017626387	0.201883369
Kbtbd12	6.273156268	0.944563318	0.493407276	0.055573095	0.382234506
2610528J11Rik	2.876164255	0.943839596	0.91546031	0.302540812	0.75354317
Pth2	13.02532182	0.943226607	0.743149445	0.204359506	0.667449066
Prdx6b	4.231139796	0.940766039	0.866463833	0.277588115	0.734688248
Hand2os1	9.643274644	0.939894362	0.482163195	0.051256231	0.366356508
Smco1	4.80363664	0.939771369	0.620940761	0.130161888	0.559109768
Tyrp1	39.88457779	0.938430612	0.513091068	0.06740339	0.419471013
Mb	25.57966019	0.937025153	0.385636751	0.015106619	0.183679065
Gm36447	41.83926479	0.936942243	0.294109043	0.001444058	0.038306969
Gm11639	4.218648148	0.935891879	0.630518939	0.137724044	0.575075971
Ppara	19.87046353	0.934148618	0.306609952	0.002313683	0.053936276
Gm47725	3.886656518	0.931189814	0.603864796	0.123061402	0.546305039
Gm5741	405.7429066	0.929662266	0.694386314	0.180627412	0.643492983
Myhas	29.53490609	0.929595324	0.295751816	0.001671344	0.042445692
Gm4208	8.448743355	0.925304935	0.613230239	0.131323578	0.56060745
Bc1	426609.4949	0.922775624	0.533337855	0.083596402	0.458523964
Sult6b2	5.003132156	0.921908788	0.570104914	0.105859675	0.507263739
2610042L04Rik	4.139748657	0.920242593	0.686300483	0.179961309	0.642425686
Trarg1	11.98012815	0.91710173	0.418816222	0.028542562	0.265214557
A230083N12Rik	5.710024937	0.916208766	0.481571513	0.057100676	0.386455199
Gm31508	5.616410907	0.915896239	0.517394335	0.076692288	0.442490537
Gm46652	5.713817116	0.913531611	0.490662598	0.062626693	0.404872355
Gm14033	6.270356459	0.913312997	0.565383238	0.106226812	0.508075563
Platr32	4.391444459	0.912394638	0.557959867	0.102000119	0.497505244
Serpina9	39.25801116	0.910729811	0.412406195	0.027221136	0.257471225
Ffar1	53.0060874	0.909300557	0.81414108	0.264044236	0.724700419
Trdn	30.09150724	0.90854705	0.47085474	0.053660173	0.374849709
Tnnc2	22.5813327	0.907164352	0.446739098	0.042291966	0.329327947
Tmigd3	3.39951587	0.906398091	0.716562735	0.205898228	0.669042411
Alas2	37.78092287	0.903998545	0.832994654	0.277815677	0.734779109
Timm22	5154.844394	0.903210643	0.484783739	0.06244528	0.404677852
Slx1b	703.7076629	0.90276073	0.575523051	0.116743088	0.534047116
Gm45311	4.2791895	0.901981944	0.572820881	0.115341471	0.530467678
Slc26a3	5.828259314	0.901828622	0.489095619	0.065202123	0.412128107
Msx3	4.87903359	0.900112216	0.82292315	0.274043304	0.73311466
Gm13093	2.826800652	0.897360698	0.701470426	0.200806697	0.663792065
Gm49932	34.44632677	0.896655965	0.275460247	0.001133447	0.031998227
Actn3	51.37443003	0.896628935	0.220606333	4.82E-05	0.003146162
Otos	29.56439138	0.896471107	0.350795576	0.010602406	0.148482685
A630014C17Rik	3.150864028	0.894644935	0.656613185	0.173035595	0.631909482
Chn1os1	4.726356308	0.893209984	0.736630214	0.225297232	0.688343999
Plin4	365.2161047	0.89096557	0.816470073	0.275166877	0.733844584
Gm34730	7.7060447	0.886112779	0.452121006	0.050007268	0.362072228
Gm41442	10.85620769	0.880933662	0.390306351	0.024006117	0.240163597
Gm14412	9.892450607	0.880653235	0.449918826	0.050305126	0.363373842
Gm6117	26.76116467	0.879994618	0.240409921	0.000251829	0.010424947
Gm12762	4.307278916	0.876961286	0.650973214	0.177930581	0.639504053
Gm16310	10.40612117	0.874241036	0.370143684	0.018181722	0.205314456
Gpr6	146.7062573	0.873867438	0.285368983	0.002196895	0.051802389
Fam83d	43.28945726	0.872228526	0.328935303	0.008009431	0.123540625
Gm44643	25.80451896	0.870743053	0.264322471	0.000986863	0.028921364
Chrnb4	119.0195789	0.863570417	0.581329628	0.137409031	0.574888497
Gm30648	32.52593768	0.8635454	0.262063582	0.000983604	0.028898126
Cplx4	3.297146913	0.86248352	0.648310658	0.183401235	0.646950132
Scnn1g	4.532676605	0.861812565	0.583516645	0.139694712	0.578637685
Tmem30c	13.67578075	0.860448659	0.352245595	0.014575747	0.179049906
C130060C02Rik	4.339517026	0.858663493	0.718347676	0.231957598	0.695237653
Myh2	43.00726859	0.854857735	0.222394864	0.000121107	0.005915361
Gnb3	6.161128968	0.854346258	0.529474867	0.106620115	0.508841183
Iqcf3	4.079896949	0.852010346	0.676409788	0.207811253	0.670191081
Gm6556	10.45338622	0.849310695	0.484569416	0.079651432	0.449351524
Pcdhga9	4.713289908	0.848148933	0.603137418	0.15965633	0.612668639
Clspn	18.20713132	0.84455016	0.339218509	0.012785325	0.165617166
Cnot3	13610.98818	0.844229889	0.433162193	0.051296314	0.366356508
Vmn2r84	7.957725419	0.840730247	0.460336793	0.067799473	0.419885373
Hao1	2.937449844	0.839122576	0.680654736	0.217644132	0.67992616
Angpt4	4.27183839	0.837582298	0.61874988	0.175842122	0.636550761
Prkag3	7.138476887	0.836697843	0.433029203	0.053335162	0.373606481
Gm43768	3.859920715	0.836295573	0.635717397	0.188336984	0.651173359
Sds	7.689644632	0.831551569	0.474183609	0.079490685	0.448955804
H19	7.020865943	0.828951067	0.516032172	0.108187334	0.512564213
Gm15594	3.723319114	0.82762522	0.681140971	0.224344288	0.687563423
2810433D01Rik	133.9195563	0.825362927	0.459024653	0.072164373	0.430367604
Lyve1	26.82791474	0.824844573	0.329306224	0.012252239	0.161050822
Tcf23	5.92687039	0.824696184	0.535538454	0.12357539	0.547021036
A530083I20Rik	6.442305917	0.82300135	0.534127677	0.123357528	0.546708327
Stkld1	3.527052068	0.821468517	0.777653426	0.290811676	0.745605064
Gm48610	28.05054687	0.817352709	0.337921402	0.015573266	0.186417452
Gm15809	6.146372333	0.816241238	0.492527085	0.097468644	0.488180882
Vmn2r120	6.236686232	0.815740464	0.509600663	0.109433518	0.51516345
Gm9889	8.960215644	0.813250758	0.506452061	0.108322184	0.512689876
Strit1	4.727361915	0.810850259	0.748971933	0.278978155	0.73528929
Gm43255	3.46355681	0.81076678	0.676785555	0.230929853	0.693751724
Gm7628	6.873185429	0.807714263	0.465764516	0.082888148	0.456919603
Mylk4	4.178361487	0.807611092	0.607398053	0.183642152	0.646995573
Olfr1393	4.467865246	0.807337458	0.567385469	0.154762757	0.603970575
Gm35438.1	4.622222172	0.805832346	0.590039155	0.172024698	0.630283204
Gm44593	12.04091844	0.80521992	0.349153289	0.021099043	0.223623211
Gm17210	3.948327315	0.803031708	0.602946998	0.182911257	0.646193469
B230110G15Rik	10.76842823	0.801765893	0.363179685	0.027270167	0.257790845
Gm26602	2.837671242	0.798196875	1.013242966	0.430834449	0.838672449
Gm10484	4.226727006	0.797081612	0.886399708	0.368527519	0.804376394
Gm48357	3.648880221	0.796387504	0.722782793	0.270533336	0.729815638
Slc38a8	7.150198722	0.793112183	0.62133722	0.201792915	0.664041906
Gm26638	29.85299409	0.792935481	0.23866234	0.000892417	0.02670452
Gm46633	12.27858607	0.792641891	0.365309738	0.03002349	0.272261146
Gm9008	83.98480416	0.791788034	0.61313282	0.196571618	0.661677628
Gm49685	8.715464559	0.789932278	0.41122632	0.054741973	0.378493155
Olfr46	14.49971339	0.788961371	0.375032793	0.035403488	0.300116896
C1qtnf9	6.234095848	0.784908839	0.490804076	0.1097694	0.515820262
Lrrc10b	715.4674964	0.784109869	0.151616575	2.32E-07	4.98E-05
Gm11646	3.797776318	0.783798797	0.596778389	0.189053806	0.652186178
Slc17a9	148.5651943	0.781140029	0.682523792	0.25242147	0.71147653
Xirp2	4.340392976	0.780942103	0.627538561	0.213332971	0.675824934
Gm49767	111.1667443	0.780745042	0.435370168	0.072926538	0.432383648
Scgb1c1	3.436716872	0.776914579	0.622788284	0.212222343	0.674747911
Gm15408	13.02453691	0.774592708	0.365470252	0.034053199	0.292732429
Prdm12	15.64301142	0.774045826	0.629970148	0.21918341	0.680913639
Gm35996	4.866978599	0.773237713	0.514581858	0.132928679	0.565468766
Gm10425	6.658717848	0.772493297	0.562869797	0.169932987	0.626467205
Cavin4	9.850942819	0.77034516	0.39974451	0.053967943	0.376287816
Slc18a3	83.37619731	0.770166885	0.598260674	0.197974649	0.66287462
Gm27188	3.401797374	0.769618831	0.711318353	0.279269786	0.73528929
Htra4	56.35844814	0.768402633	0.211870563	0.000287005	0.011420214
A730035I17Rik	8.747249827	0.76688355	0.395479913	0.052486561	0.370250285
Gm33533	4.43306075	0.76619279	0.568974823	0.178102698	0.639523138
Gdf6	2.94377637	0.765425485	0.72054572	0.28810596	0.742594955
Gm26834	8.67655081	0.765227661	0.464294124	0.099321319	0.492816317
Gm47328	11.68155122	0.76396437	0.399759668	0.05599698	0.383341582
Car5a	17.64931903	0.762010397	0.351268765	0.030059253	0.272291617
Gsta2	11.45473967	0.761286788	0.399013243	0.05640109	0.384898289
Pramel7	5.347510924	0.760225342	0.505529454	0.1326277	0.564868565
Gm42869	6.345909333	0.758851536	0.455865771	0.095984977	0.485376774
Gm14029	3.699061567	0.758492201	0.691311802	0.272563525	0.73155115
Dpy19l2	12.08390315	0.756766974	0.364387467	0.037818228	0.311504294
Gm49864	25.84454521	0.75584903	0.313478226	0.015901471	0.18880313
Nppa	56.35717793	0.755576802	0.427888981	0.077425314	0.443882542
0610043K17Rik	29.43445555	0.755497086	0.334848352	0.024055821	0.240336921
Ncapg	6.259109675	0.754952168	0.521395129	0.147632058	0.591849518
Vmn1r15	7.207672495	0.754244892	0.53726951	0.160364026	0.612669128
Xlr3b	12.33918555	0.749734517	0.383945401	0.050853816	0.36491022
Gm26666	10.17743666	0.749616799	0.45582424	0.100066699	0.493992371
1700060C20Rik	4.715766601	0.749269513	0.713857461	0.293899015	0.747624347
Mmp13	6.745839815	0.748574162	0.903921386	0.407590777	0.82397334
4933408B17Rik	16.74861422	0.746235649	0.284847991	0.008798961	0.131223919
Gm50323	6.174241185	0.745913606	0.494816565	0.131694122	0.561929412
Gm26748	5.840021865	0.744087606	0.528527553	0.159175441	0.611819866
Gcm2	3.77349319	0.743505562	1.1463424	0.51660379	0.875989867
Pkp1	3.043390888	0.743121581	0.816776211	0.362915993	0.800946684
Mybpc3	8.469958149	0.742445761	0.473897705	0.117189654	0.535046594
Cyp26a1	12.80792712	0.742329885	0.405469934	0.067132047	0.418898823
Gm29154	5.199129881	0.740464686	0.51541688	0.150822419	0.597817586
Ceacam10	7.78188985	0.739902786	0.480928031	0.123928943	0.547329813
Chrnb3	77.63431946	0.739666193	0.347969483	0.033531249	0.290651386
Tshr	8.593368669	0.739112908	0.480970503	0.124363971	0.5481632
Krt7	3.059556399	0.737245175	0.669218185	0.270613237	0.729817731
Gm43378	5.972725831	0.736592706	0.545382035	0.17682376	0.637636147
Gm9873	4.506892235	0.736210504	0.563101965	0.19107027	0.655468301
Vmn2r76	9.001018579	0.735009599	0.639577513	0.250468931	0.709533745
Chrna3	239.7994941	0.734651756	0.545782496	0.178285667	0.639589821
Tlx2	3.99795739	0.733474177	0.845411388	0.385616419	0.813762482
Hist1h4a	4.082751756	0.731232783	0.668560899	0.274068379	0.73311466
Zbtb16	228.5525528	0.73110286	0.401210863	0.068418435	0.420509177
Gm49077	15.79770136	0.730443995	0.321709441	0.023176753	0.235116697
Hist1h2bj	3.901613947	0.729492695	0.768981066	0.342799441	0.788378934
Esrp1	4.602200538	0.728249877	0.6289547	0.24691573	0.706901088
Pnlip	19.97293782	0.726834007	0.306043578	0.017551978	0.201461594
Edn3	93.32306761	0.723370474	0.176889274	4.32E-05	0.002914297
Dcdc2c	2.828992304	0.720917175	0.727161469	0.321484062	0.769481999
4930451I11Rik	5.199584011	0.719556894	0.599712505	0.230202884	0.692865607
1700093K21Rik	3.144543048	0.719122396	0.752828974	0.339463027	0.785106585
Fst	161.8358087	0.716736857	0.175251117	4.32E-05	0.002914297
Nr5a2	6.48472164	0.715102959	0.60966505	0.240818266	0.702752698
Gm30893	6.343954316	0.715006444	0.50533987	0.157097202	0.608029056
Dalir	23.88182455	0.71431544	0.250591274	0.00436478	0.08299376
Cdr1	10.43592928	0.713724335	0.487920313	0.143525198	0.584065622
Fbxo15	5.781259941	0.713609391	0.620359308	0.250013641	0.709280438
Gm13016	3.099309222	0.712915686	0.702871635	0.310444384	0.760681442
Gm30551	11.60841504	0.712468153	0.489227652	0.14530636	0.587944626
Gm765	92.70759591	0.711360866	0.19964924	0.000366566	0.014046767
Pnmt	4.84776347	0.710741206	0.519813671	0.171531308	0.629153612
Gm38348	4.21088408	0.709360727	0.730298768	0.33138423	0.777421848
AA386476	10.87112776	0.708015189	0.445782198	0.112229001	0.522075538
Gm49371	12.57958138	0.707919704	0.37985485	0.062369683	0.404677852
Spag6	99.10486932	0.707352694	0.233640229	0.002465616	0.05633994
Ccdc169	6.990360051	0.707304002	0.505287766	0.161571921	0.614059774
Gm12454	4.155815463	0.706958445	0.618245514	0.252834612	0.712010971
Ebf1	370.6952202	0.706196816	0.384589882	0.066323133	0.41547195
Gm15445	7.024597656	0.704424073	0.448113492	0.115955901	0.532147537
Gm16075	13.19941512	0.703826056	0.332009572	0.034014743	0.292732429
Pou4f1	156.6847549	0.701977622	0.545512706	0.19815642	0.66287462
Avpr1b	4.494360253	0.701420085	0.606251775	0.247281269	0.707172892
Gm15894	4.746843805	0.699644197	0.554572968	0.207096041	0.670191081
1700112D23Rik	3.891255216	0.699193563	0.704967192	0.321290182	0.769481999
Hes3	5.952296402	0.699173878	0.568193893	0.218502489	0.680649816
Hbb-bt	1102.788268	0.698149554	0.840462513	0.406158358	0.822699042
D430018E03Rik	3.490995205	0.697574955	0.682630842	0.306832047	0.758031347
Cyp2c23	6.855683393	0.696434265	0.473752445	0.141551366	0.581478843
Apol7a	4.17300272	0.695954272	0.575410236	0.226473752	0.68976986
Gm47230	4.913890357	0.695073085	0.76136414	0.361278722	0.799386436
Atp6v0a4	8.456271437	0.69486277	0.396207619	0.079467445	0.448955804
Adam33	41.50906811	0.694405465	0.200875473	0.000546437	0.018826119
Gm50399	3.420016878	0.691409899	0.62565628	0.269118238	0.729194311
Lhfpl1	13.61854241	0.69097156	0.55401216	0.212319148	0.67481495
Plekhf1	163.089252	0.690958398	0.390988436	0.077193184	0.443445298
Gm49871	5.528660756	0.690784025	0.548316757	0.207731929	0.670191081
Zar1	4.160198243	0.690490062	0.737875834	0.349386042	0.791498712
Slc10a1	8.439432667	0.690422275	0.440335682	0.116893892	0.534187033
Olfr212	4.9255222	0.689730833	0.549701821	0.209574501	0.671567149
Tatdn1	19923.98337	0.689720013	0.4121418	0.094228567	0.48112335
Gm44190	4.004682982	0.688920049	0.607131049	0.256495205	0.716009215
Teddm3	9.506275805	0.688654184	0.408347179	0.091710532	0.476135945
Sec14l3	15.73864073	0.688586154	0.39117336	0.078355356	0.446750106
Gm41804	9.397996075	0.688225672	0.413097487	0.095710879	0.48467086
Gm10701	3.087031648	0.688073128	0.763508053	0.367482221	0.803669895
Gm9801	16.59073962	0.685329794	0.359501606	0.056607008	0.385090687
Pcdhga10	7.995977997	0.6846423	0.46398536	0.140059699	0.578765765
A930002C04Rik	9.710859857	0.683234728	0.408537256	0.094446909	0.481705325
Gm9903	4.948426337	0.682358457	0.529747224	0.19771703	0.662671362
Gm11513	4.326023936	0.682022892	0.573678626	0.234495229	0.697404222
Lrrc17	41240.43798	0.681506789	0.388484819	0.079384463	0.448955804
Gm16894	31.90655138	0.680434738	0.259113709	0.008639272	0.129575048
Fbp1	10.1724143	0.679322412	0.432648661	0.116380694	0.533450037
Tmem52	100.1503086	0.678386579	0.523035499	0.194624914	0.658857078
Syt10	21.17149614	0.678189932	0.279153342	0.015121624	0.183679065
Zdhhc19	38.94631048	0.677891983	0.426283026	0.111780895	0.521278011
Onecut3	3.85591682	0.677144891	0.73877056	0.359360944	0.798325245
Gm26564	6.205775566	0.674713118	0.596018308	0.257620049	0.717628088
Klhl40	191.2736855	0.673883668	0.212105163	0.001487452	0.039065187
Gm38534	45.43543728	0.672904897	0.755766198	0.37327197	0.807532834
1700056E22Rik	7.182432536	0.671148356	0.477288648	0.159674037	0.612668639
Smim41	9.847413287	0.670343535	0.421349596	0.11162222	0.520687482
D130062J10Rik	4.448788255	0.670078434	0.623986545	0.282882386	0.737612625
Gm38563	3.490684505	0.66984468	0.633760432	0.290540463	0.745241534
Gm29771	3.335502217	0.669698266	0.680704621	0.325198645	0.771058664
Gm31406	2.819247052	0.669464993	0.773236285	0.386601965	0.81387929
Irgc1	9.070832146	0.669194833	0.426858701	0.116946541	0.534187033
Gm20644	11.69397246	0.667215476	0.697765756	0.338962615	0.784538894
Klk10	18.61450509	0.666783716	0.286748121	0.020054376	0.216826012
Gm50376	3.5194615	0.666549978	0.643338337	0.300164826	0.752368067
Slc9a3	9.308467287	0.661383014	0.401958302	0.099886928	0.493632854
Bpifb4	5.540195279	0.661226545	0.544822622	0.224879603	0.688023429
Gm10010	49.14220619	0.660953366	0.218769045	0.002517433	0.0571702
5033426O07Rik	12.48970538	0.660657253	0.365006545	0.070297738	0.426868132
Mup3	6.288358044	0.659974828	0.491721977	0.179540655	0.641420107
Fabp4	10.37424379	0.659859308	0.43141936	0.126138588	0.551944996
Hoxb1	4.183234892	0.65928782	0.616394416	0.284804983	0.7392456
Prrxl1	10.02974611	0.65904512	0.41710776	0.114098709	0.526603009
4933428P19Rik	3.984897295	0.658494102	0.59884135	0.271500507	0.730696548
Sh3rf2	55.85585978	0.657590024	0.201359142	0.001091719	0.031153644
D130079A08Rik	6.111640728	0.657427093	0.590676373	0.265705311	0.726327398
A730060N03Rik	46.20583591	0.656800388	0.239362341	0.006070317	0.1034547
Cbr2	40.02638255	0.655626241	0.280589045	0.019459644	0.213978474
Gm3696	4.715727465	0.652135407	0.72122927	0.365889433	0.802256891
Gm48949	3.195436455	0.649763161	0.797276446	0.415084618	0.830013547
Cdca2	5.600214608	0.649627942	0.518780539	0.210489306	0.672829651
Sytl5	9.915219529	0.649537193	0.446199714	0.145472924	0.588300233
Gkn3	51.94403535	0.648495426	0.29891702	0.030046025	0.272291617
Syndig1l	475.1944364	0.648251645	0.289059399	0.024921049	0.245508705
Papln	2.975056118	0.645370807	0.701558812	0.357619911	0.797415479
Gys2	4.838351335	0.645057417	0.573580471	0.260752055	0.721562529
Tcap	135.9123976	0.644962427	0.215190624	0.002725006	0.06068973
Ncmap	32.65051492	0.644286138	0.283981619	0.023282924	0.235934485
5830487J09Rik	7.536136833	0.644105101	0.518097563	0.213789726	0.676455319
Rgs9	374.5281825	0.643372681	0.309921373	0.03790114	0.311562222
Gpx2	9.981642647	0.643037521	0.5322352	0.226976879	0.68985482
Gm29488	6.773127078	0.640265435	0.495009845	0.195858993	0.660724389
2510017J16Rik	18.50188418	0.638463058	0.288568448	0.026930853	0.255773836
Fam178b	6.217644966	0.636747537	0.643225109	0.322208559	0.769889559
Gm45159	70.47294927	0.636620979	0.21527956	0.003104642	0.0652116
AI197445	3.22839887	0.635973965	0.64934058	0.327374923	0.773030721
A730018C14Rik	4.010171025	0.635892871	0.769865463	0.408815882	0.825017588
Gm10544	12.37363669	0.635703581	0.363950127	0.080693256	0.452701181
Gm47162	5.079386076	0.635054297	0.781085285	0.416194599	0.830542783
Gm36495	22.59524712	0.634716588	0.273748366	0.020416016	0.219301773
D830030K20Rik	4.317502894	0.63400133	0.678922032	0.35038888	0.792603514
Gpr151	232.4421298	0.633843245	0.418518446	0.129900855	0.558537373
Gm36315	3.416770885	0.633823619	0.70970435	0.371813685	0.805854202
Gm46637	4.583300808	0.6317787	0.745195337	0.396547798	0.817241037
4930590J08Rik	8.341317461	0.631517049	0.424991478	0.137291747	0.574888497
Olfr1459	3.947701531	0.631102621	0.638590435	0.323018247	0.770513472
Acot10	13.60958756	0.630135844	0.408616213	0.123044073	0.546305039
Pax2	10.96560244	0.629973895	0.375758713	0.09363279	0.480046155
Gm11827	17.66882221	0.629972545	0.527972924	0.232794575	0.695511645
Efcab5	63.99661066	0.629880736	0.207968037	0.002455774	0.056254288
Trim29	18.24215098	0.629753092	0.311877795	0.043463289	0.334220199
Art3	81.88836662	0.628782545	0.216736867	0.003718157	0.07377823
9530036O11Rik	22.53935098	0.627193695	0.343625793	0.067967387	0.419885373
Prr11	16.06737797	0.62575564	0.319392959	0.050089019	0.362379922
4930447C04Rik	24.94154345	0.6251506	0.251799619	0.013037968	0.167342475
Abi3bp	249.7591401	0.623462739	0.167541736	0.000198248	0.008819894
C730002L08Rik	80.79158492	0.623246779	0.16786736	0.000205033	0.009077983
Hif3a	73.44325383	0.622659538	0.33033105	0.059435761	0.395303475
Slc5a7	222.3857717	0.621869334	0.531421139	0.241920253	0.703507492
Ppef1	12.37880385	0.619561472	0.351852526	0.078262855	0.446528769
Gm47701	3.16021901	0.619352961	0.736725865	0.400525508	0.81854277
Hbb-bs	4885.660547	0.619226706	0.823306307	0.451977753	0.849350154
Gm2109	9.247256165	0.617786451	0.5050189	0.221218777	0.684084338
3110006O06Rik	13.13903142	0.616197561	0.322981914	0.056412001	0.384898289
Onecut1	6.170001298	0.61510389	0.530785904	0.246515301	0.706706712
Gm14246	6.288805853	0.61310671	0.530376566	0.247687789	0.707172892
Gm42654	3.302950183	0.61221437	0.651638682	0.347474228	0.790465337
Sgk1	4055.364016	0.608686116	0.249001543	0.01450501	0.17841839
Mpl	5.560877123	0.606755291	0.535759607	0.257418374	0.717499311
Cldn19	6.814878188	0.604183955	0.590285908	0.306050423	0.757090987
Drd2	240.3634111	0.603115504	0.356635045	0.090812363	0.473981242
Asb11	71.46571821	0.602831536	0.184806775	0.001106464	0.031477106
Trim12c	10.24410446	0.602818446	0.439235871	0.169931061	0.626467205
Styxl1	7.914739232	0.60274316	0.426914153	0.157991088	0.609866081
A230006K03Rik	110.088579	0.602495997	0.180363103	0.000836393	0.025482378
B930036N10Rik	294.1286826	0.602182843	0.354238818	0.089143218	0.470719212
Ibsp	14.31140214	0.6018368	0.582507892	0.301518629	0.752899439
Acaa1b	14.8645392	0.601480364	0.358980345	0.093831367	0.480290694
Arrdc2	237.5532547	0.600547894	0.261017874	0.021403378	0.225920129
Alpk3	9.38339531	0.599695857	0.393298284	0.127312394	0.553816566
Gm11762	37.46646783	0.599280558	0.233343021	0.010221677	0.145395081
Tmem182	4.743402496	0.598609111	0.609486422	0.326024322	0.772047725
Pax6os1	6.315598246	0.597911092	0.467724077	0.201129046	0.663792065
Hspb3	20.14577737	0.596971639	0.344129842	0.082789012	0.456919603
Sost	4.65822578	0.596722785	1.101509043	0.588003087	0.902583651
Adgrf4	31.90933694	0.596072638	0.295264916	0.04351089	0.334446944
Prox2	20.71958563	0.595085209	0.269996612	0.027521042	0.258849213
Olfr288	6.127339483	0.594353569	0.479817665	0.215453973	0.677670647
Umodl1	24.33062426	0.593715275	0.382078863	0.120206443	0.539861725
Ascl4	18.34279605	0.593600711	0.426899372	0.164379137	0.618288408
Arr3	21.63846978	0.593496669	0.332753275	0.074489698	0.436223441
E130218I03Rik	3.061391621	0.592401293	0.662539195	0.371248204	0.805731231
Olfr912	4.465185912	0.591341154	0.708805266	0.404123937	0.820953723
Gm47591	41.96510943	0.591276509	0.198161322	0.002846799	0.06220476
Kcnrg	11.80441131	0.591092956	0.409186042	0.148582087	0.593267964
Gm43653	3.512445567	0.590853335	0.671762622	0.379099488	0.809323748
Gm26917	639.9608543	0.589829882	0.187954638	0.001700177	0.043000513
Ppm1n	7.786905717	0.589747415	0.440232583	0.18036667	0.643126657
E130208F15Rik	4.579331138	0.589211835	0.619207902	0.341321517	0.786940455
Gm10684	3.353282507	0.588529837	0.72915718	0.41958748	0.83209921
Dnah3	8.563854462	0.588028167	0.490385073	0.230483176	0.69311629
Gm29521	25.62919024	0.587936343	0.295819666	0.046868978	0.348928202
Gm20337	17.0843983	0.58655387	0.326842889	0.072716662	0.431832659
2900060B14Rik	1754.936963	0.586052997	0.3523835	0.096290149	0.486270519
1700028K03Rik	16.99234204	0.584958768	0.288782231	0.042805265	0.330952098
Gm39653	5.628630983	0.584689509	0.559793412	0.296266271	0.749196727
Gm31152	8.301958118	0.584175848	0.430616964	0.174907696	0.635068003
2410080I02Rik	33.50072155	0.584108886	0.233743515	0.012456861	0.162998597
Pnma5	5.389371204	0.584089203	0.537687424	0.277346818	0.734688248
Gm49463	6.27074495	0.583734421	0.503905144	0.246692176	0.706706712
Otp	264.3194858	0.583495127	0.567916162	0.304217183	0.755270787
Chat	59.99381712	0.582462862	0.620761153	0.348088048	0.790615327
Gm33940	42.32258275	0.582331965	0.21275401	0.006198082	0.104507027
Irx2	159.3313816	0.581549222	0.375042353	0.120992106	0.541174618
Igdcc3	33.82512523	0.581171186	0.297894143	0.051065147	0.365776287
Gm9925	11.05748057	0.581113825	0.477750193	0.223849727	0.687105154
Pcdhga4	3.268495064	0.58091481	0.672981531	0.38802984	0.814494741
Gm44117	3.388419277	0.579772645	0.753248219	0.441479846	0.843967943
Pcdha11.1	5.591708618	0.57904436	0.631116148	0.358884598	0.798018497
Skor1	10.06563434	0.578401261	0.383117578	0.131114225	0.56060745
Gp9	8.614320212	0.578345794	0.403488983	0.151754399	0.598799631
4921539H07Rik	32.44403465	0.576701561	0.247302963	0.019702595	0.214829501
Stxbp5l	275.4800915	0.575737186	0.171896677	0.000810098	0.024972371
Dusp27	35.69747902	0.575162285	0.416295157	0.167087989	0.622090247
Zfp296	51.09813378	0.575087007	0.1910074	0.002605518	0.058522714
C330024D21Rik	9.240442956	0.575078051	0.398351271	0.148838697	0.593499207
Gm48684	6.372765133	0.574443756	0.485491267	0.236721333	0.698065161
Trim71	12.94389404	0.574282738	0.348814614	0.099684761	0.493558526
Pitx1	3.012004614	0.574091787	1.102484834	0.602558121	0.905412182
4930484H19Rik	3.067836091	0.573509002	0.762123536	0.451741721	0.849079446
Lct	361.8638354	0.573433093	0.181091038	0.00154261	0.040057952
Gm42984	7.416917548	0.573200421	0.575404394	0.319167701	0.768291168
Pebp4	7.959705392	0.572890751	0.420484985	0.173055177	0.631909482
Gm38575	3.97855121	0.572321478	0.656056699	0.383008809	0.811975157
Helt	8.198219901	0.571510932	0.480847187	0.234616787	0.697614039
9130019P16Rik	11.5435569	0.571255785	0.383563898	0.136398732	0.57308151
Theg	18.05588875	0.570187445	0.350968737	0.104245609	0.50259536
Gm41764	7.112149703	0.569904071	0.472350936	0.227614426	0.690396771
Lrriq1	55.10285871	0.5686906	0.210747074	0.006966305	0.113105584
P2rx3	9.801897061	0.5683547	0.433519651	0.18984963	0.652493246
Grpr	7.477107134	0.568099567	0.468776597	0.225559474	0.688501038
Lingo3	945.3149805	0.567562536	0.111667822	3.72E-07	7.01E-05
Rad51ap2	62.9512422	0.567397924	0.227521965	0.012637803	0.164318134
Kif15	16.84066832	0.567381946	0.289363378	0.04990307	0.361743377
Gm43258	4.660376469	0.567217298	0.535104351	0.289138915	0.743367898
Gm14488	9.194821109	0.567073095	0.414951635	0.171750574	0.629422558
Gm47405	20.28172216	0.566241708	0.293072795	0.053348949	0.373606481
Perm1	4.919091369	0.564714167	0.610319854	0.354822484	0.796011081
Pcdhgb6	4.889084384	0.56466497	0.796419212	0.478321556	0.861150998
Ovol2	204.1184711	0.564216317	0.107305295	1.46E-07	3.32E-05
Psmb11	18.16234612	0.563442019	0.304375341	0.064149107	0.408906253
Col19a1	85.08208701	0.559726559	0.273183353	0.04047147	0.322918058
Ocm	8.570735231	0.559621253	0.483031892	0.24663573	0.706706712
Vsx2	4.431307025	0.558214305	0.575921699	0.332418566	0.778159104
Kcna1	1152.018673	0.558127863	0.164570051	0.000695288	0.022286648
Pigr	4.210343078	0.556631761	0.843199296	0.509162334	0.874612483
Krt28	3.70997952	0.556552568	0.649723735	0.391666652	0.81543997
Pla2g2c	3.046099407	0.556066564	0.689162976	0.419740018	0.832312314
Lancl3	27.1665922	0.555717153	0.249672785	0.026028797	0.250557707
Ifitm7	13.0572979	0.555688108	0.341851032	0.1040503	0.501980843
Lhx8	30.12686703	0.555344132	0.849789913	0.513429118	0.875190409
Gng8	418.9645221	0.55477139	0.389580013	0.154439449	0.603519532
Pou3f4	42.53598431	0.554730786	0.21560862	0.010086201	0.144022835
Fam90a1b.1	4.644893826	0.554427678	0.598340247	0.35412939	0.795727294
Gpr156	18.95915983	0.554296364	0.288495983	0.054689953	0.378493155
Dupd1	4.664631413	0.554201226	0.660578926	0.401490116	0.81901718
A330033J07Rik	16.37893554	0.553956464	0.344696068	0.108035352	0.512238495
A430010J10Rik	27.6343106	0.553746551	0.435263338	0.203298369	0.665867977
Slc6a2	5.375879321	0.553073504	0.509757102	0.277932909	0.734779109
Lrrc55	515.333276	0.552248748	0.19987047	0.005726694	0.100030224
Itgad	39.82178704	0.552168226	0.680544639	0.417157674	0.830559963
Asb10	5.715881797	0.551606355	0.520719136	0.289455678	0.743618674
Gm37637	16.14974337	0.551057042	0.31897748	0.084064717	0.459639231
Agmat	52.65806471	0.550354692	0.176574391	0.001827988	0.045361342
A130051J06Rik	4.266820124	0.550311623	0.578600234	0.341549281	0.787081482
Olfr718-ps1	10.15413844	0.550216677	0.41312947	0.182917287	0.646193469
Map3k6	132.9928956	0.549978478	0.393625836	0.162350031	0.614775131
Gm42743	8.12173391	0.549213506	0.431087154	0.202656451	0.664654189
Klhl14	46.31357955	0.549180178	0.26018697	0.034796935	0.296881025
9430085M18Rik	11.90420794	0.548873065	0.353799755	0.120813894	0.540748347
Foxe1	31.28191157	0.547085409	0.378892757	0.148765506	0.593499207
Mup5	7.91461592	0.546059791	0.434010782	0.208329911	0.670191081
Gm44997	19.67029781	0.545674223	0.261967613	0.037252725	0.308844662
Gm44167	15.1676926	0.545410042	0.377783994	0.148820931	0.593499207
Piwil1	10.57746564	0.544888249	0.502935969	0.27862437	0.735014046
Gm20342	217.1534115	0.544842325	0.26047899	0.036465903	0.305076096
8030453O22Rik	54.05848201	0.544520069	0.246412126	0.027119453	0.256904291
Mei1	77.52095594	0.54429329	0.149919549	0.000282797	0.011396307
Gpr52	5.040317394	0.543709717	0.647619234	0.401159887	0.818862906
Gm15728	474.5243837	0.542689593	0.297191972	0.067841619	0.419885373
Gm26747	2.846131141	0.542076245	0.716416781	0.449260006	0.847404238
Vmn2r113	2.882557369	0.541359255	0.824316217	0.511349809	0.874856705
Mab21l2	13.28277427	0.541212378	0.402952775	0.179234369	0.641007343
Vmn2r85	10.48568964	0.540408138	0.382436314	0.157636023	0.609132249
Shisa3	26.03786168	0.539401485	0.253728701	0.033511705	0.290618418
Gm10451	4.840023115	0.539223921	0.507058406	0.287584491	0.742002854
Treml1	4.77420407	0.538600454	0.531850414	0.311207485	0.760928934
Nup62cl	15.60409988	0.53848536	0.340607506	0.113888179	0.52607392
Rec114	31.07422186	0.537844096	0.26297718	0.040833958	0.324195054
Gm10640	4.501149571	0.537803769	0.68978096	0.435583223	0.841661464
Urah	52.67730745	0.536536386	0.199540685	0.007169711	0.115008138
Impg2	16.26537546	0.535918692	0.288143103	0.06289902	0.40534192
Gm38190	15.02508029	0.533935402	0.347467342	0.124379246	0.5481632
Gm13429	5.298723606	0.533824709	0.526911611	0.31100283	0.760928934
Catsperd	4.419420977	0.533294887	0.584031641	0.361175907	0.799386436
Eqtn	10.84116734	0.533207393	0.452012315	0.238147313	0.699254744
Gm20442	3.211971546	0.532620097	0.662753205	0.42160046	0.832781565
Gata6	7.884749909	0.531927466	0.504014246	0.291250739	0.745605064
Gm43445	28.64709354	0.531656993	0.261774212	0.042257487	0.329279457
Obscn	63.51586334	0.531597911	0.247790428	0.031924643	0.282426774
Prss43	15.79385424	0.531209073	0.303596054	0.08016608	0.450976948
Slc22a7	7.44254389	0.531152929	0.513252585	0.300726691	0.752485168
Slc4a9	3.074103472	0.530963981	0.697291917	0.44637887	0.846428905
Ankrd61	2.912189197	0.530566743	0.729041854	0.466761149	0.857236099
Gm43066	11.29721066	0.530018064	0.377567795	0.160387571	0.612669128
Lncpint	46.27034616	0.529392368	0.194205978	0.006412013	0.106690495
Esrp2	4.531616271	0.529101371	0.592517447	0.371872274	0.805854202
Rag1	13.53067548	0.528984632	0.349446432	0.130081929	0.559055551
Pmaip1	238.6697771	0.528609647	0.367822889	0.150680796	0.597607339
Ntrk1	26.11851905	0.526389839	0.432389291	0.22345284	0.686392426
Ankle1	3.735211748	0.525225131	0.609543904	0.388869649	0.814494741
Gm26645	35.00774304	0.524965501	0.302076862	0.082236532	0.455314913
Hist4h4	16.8997689	0.522661772	0.407254522	0.199359439	0.663321916
Chad	9.958040307	0.521203993	0.421207465	0.215936966	0.678150061
C330011M18Rik	21.39711618	0.520901588	0.274416842	0.057668043	0.388585793
Nlrp6	21.95016972	0.520871451	0.319822832	0.103392434	0.500244892
9330198I05Rik	9.041869536	0.520796147	0.406816794	0.200484065	0.663792065
Gm46123	28.39180998	0.519912215	0.284948822	0.068064279	0.419885373
4921536K21Rik	4.948919012	0.519883082	0.546400528	0.341366424	0.786945722
Gm20394	4.4818292	0.518405055	0.605240322	0.391706	0.81543997
A730020M07Rik	23.12788165	0.518137539	0.383223685	0.176359357	0.63658315
D930028M14Rik	12.09312343	0.518064599	0.449292906	0.24888309	0.708250384
Gm13848	5.21775883	0.516857609	0.595498642	0.385426704	0.813762482
Tafa3	2.958165688	0.516262432	0.672816205	0.442893841	0.844903119
Smc1b	3.731075581	0.516257094	0.709012146	0.466530489	0.857069892
Gm43813	47.20464248	0.515325444	0.217440761	0.017790112	0.203380086
Pcdhgb4	5.690175606	0.513992994	0.614376428	0.402812253	0.820180909
Gm2990	8.405470362	0.513710215	0.477442048	0.281943583	0.737221975
Morn5	70.75777169	0.513359848	0.298013078	0.084959355	0.459767668
4930413F20Rik	5.670744129	0.512250998	0.53931316	0.342203183	0.787596281
Guca1a	10.31625561	0.511884952	0.442742175	0.247611877	0.707172892
Gm37233	10.21468504	0.511022871	0.389262114	0.189250725	0.652256139
Dhh	3.487961337	0.510041441	0.83419586	0.540923621	0.887470486
Malat1	64678.53537	0.509050066	0.171272134	0.00295702	0.063696935
Gm28196	9.562348673	0.508920038	0.495271368	0.304157806	0.755270787
Gbx1	14.58162375	0.508331027	0.443543515	0.251767019	0.710760621
Pou6f2	216.3661124	0.506570269	0.129075255	8.69E-05	0.004717281
Ints9	1050.509196	0.506560575	0.264078097	0.055082791	0.379978993
Ccdc155	136.4126239	0.506498364	0.172412834	0.003306495	0.067755627
Gm16287	211.0804525	0.505738334	0.659881027	0.443433361	0.845117691
Gm9908	9.531589977	0.505719838	0.41143734	0.219014084	0.680691652
Gm4814	17.94646474	0.505609609	0.30266189	0.09481204	0.481837239
Gm29055	6.82754089	0.505201059	0.477161836	0.289707955	0.74393296
Gm10101	6.581361304	0.505165335	0.539672365	0.349242659	0.791465227
Gm42659	16.24272542	0.502476124	0.299697612	0.093618698	0.480046155
Gm9774	265.7946112	0.501934693	0.487025495	0.302722447	0.753764604
E230025N22Rik	5.128520158	0.501117756	0.566119928	0.376059826	0.807901752
Zfp551	19.04011494	0.500805133	0.299135519	0.09409626	0.480589098
Gm42456	4.893772033	0.500761961	0.560599911	0.371717492	0.805854202
Gm20646	54.74307294	0.500637583	0.189124289	0.008117687	0.12448243
Crispld1	99.73575836	0.500593796	0.183005068	0.006230272	0.104858263
Gm34788	3.593058049	0.50049396	0.619221635	0.418939175	0.83184205
Gm45187	38.44276492	0.499283093	0.333774963	0.134688208	0.568638158
Wdr95	20.85815714	0.498852064	0.27483239	0.069506423	0.424363617
Ankrd12	5045.763107	0.498349263	0.104956654	2.05E-06	0.000270737
Cpa4	6.133654803	0.498221964	0.492126468	0.311353512	0.760928934
Lefty1	291.1371604	0.497715617	0.24540677	0.042547487	0.329856419
Sync	4.643629033	0.496729975	0.554030757	0.369945888	0.805044536
Gm50375	17.85218676	0.496659023	0.393628582	0.207040442	0.670191081
Slc22a12	13.73635091	0.4965791	0.350448687	0.156488509	0.607239877
A930003A15Rik	21.81098012	0.496549121	0.309942419	0.109140366	0.51457063
6330408M09Rik	6.544513534	0.496428323	0.44704324	0.266796341	0.726536012
BB031773	4.028998713	0.495048627	0.595775835	0.406012594	0.822584278
2900042K21Rik	10.14688942	0.493854233	0.542789808	0.362904609	0.800946684
Gm44647	4.648267197	0.493279631	0.538127505	0.359321152	0.798325245
Gm35082	54.05940154	0.492726449	0.304169952	0.105252669	0.50579907
Exph5	48.61203577	0.492330442	0.289476567	0.088987884	0.470095365
L1td1	14.36733024	0.492044964	0.401648585	0.220551351	0.683228119
Spink8	329.5049966	0.491426668	0.200879656	0.014430143	0.177734305
Gm49476	3.110048094	0.49140585	0.664568779	0.459642498	0.852898719
Gm17657	17.63008986	0.491299596	0.405567065	0.225746245	0.688680972
Olfr1535	11.51151801	0.490904993	0.392517548	0.211059482	0.673369833
Pde6g	6.78977367	0.490414638	0.511328329	0.337508727	0.78264552
Dnmt3l	7.132306745	0.49035905	0.463837024	0.290429618	0.745164263
Fam78a	93.4238099	0.489695749	0.202042246	0.015362044	0.185257621
Wfdc9	4.144247421	0.489602014	0.615948121	0.426685981	0.836189088
Hipk2	521.1986739	0.489367569	0.153005513	0.001382089	0.037089414
BC028471	8.294396545	0.489072673	0.57351479	0.393790282	0.816412856
Nyx	8.616608264	0.4883563	0.42326294	0.248586515	0.707842817
Hba-a1	2995.90641	0.488175862	0.910561667	0.591871414	0.903768721
Syne3	10.92980409	0.487257493	0.369604223	0.187395775	0.650477161
Bhmt2	4.207612582	0.487219152	0.653229563	0.455750742	0.850426868
Gm36287	5.648513119	0.486620201	0.561178158	0.385865138	0.813762482
9330199G10Rik	4.976715385	0.48650835	0.546369744	0.373230778	0.807532834
Gm43570	26.93972619	0.486388377	0.251454451	0.053076237	0.372744983
Gm38336	7.087823536	0.486133298	0.495682233	0.326723058	0.772669115
2810407A14Rik	12.73320763	0.486014704	0.34508477	0.159014964	0.611679988
Pkd2l1	17.37437108	0.485803169	0.363885169	0.181861535	0.645293769
Gm48027	9.36217314	0.48458015	0.428676809	0.258303898	0.718549285
Pou3f1	1369.912436	0.484021061	0.150398527	0.001289724	0.035593672
Gm32200	10.82738461	0.483852321	0.385602562	0.209553042	0.671567149
Sytl1	97.61123618	0.483689414	0.157536877	0.002138259	0.050874591
Epgn	3.23991039	0.483545335	0.624099286	0.438464281	0.843152187
Gm17435	26.18294432	0.483192888	0.280264022	0.084696433	0.459639231
Gm42658	3.05250383	0.482736916	0.667483108	0.469544933	0.857973343
Usp2	2817.29671	0.482622729	0.141622891	0.000654885	0.021447319
Zkscan16	28.64296122	0.482298054	0.461126119	0.295600951	0.748824455
Spink13	2.926800636	0.482215215	0.796061939	0.544680196	0.889195749
Gm45901	4.367961014	0.482028817	0.590121308	0.414025558	0.829119099
Pakap	104.5240438	0.481945332	0.176479139	0.006316332	0.105673685
1110002E22Rik	24.39225222	0.481938536	0.268188604	0.07233348	0.430804207
Gprin3	152.0383715	0.481499859	0.140439687	0.000606888	0.020225598
Gm4129	9.440203169	0.480593999	0.400530888	0.230181102	0.692865607
Gm45833	13.54472451	0.480366669	0.403087253	0.233371512	0.695658106
9430037G07Rik	3.05299174	0.479709214	0.783478063	0.540351451	0.887195095
Nfkbia	1455.663525	0.479404533	0.260712712	0.065941223	0.414247296
Gm47043	5.963989247	0.479248223	0.566539765	0.397596483	0.817989863
Gm43696	49.62000247	0.478992635	0.249531533	0.054912545	0.379293047
Gm20443	7.1890169	0.478801265	0.475862297	0.314330872	0.763593847
Gm10754	4.384735116	0.478608064	0.611267727	0.433641105	0.840838778
Gm36041	7.423758194	0.478527938	0.482054753	0.320864078	0.769408763
Arl4d	486.9609121	0.478396584	0.137652136	0.000510087	0.01797279
Gm32939	11.3787183	0.477792526	0.388714838	0.219012019	0.680691652
Accsl	4.350838246	0.477314922	0.682743452	0.484481324	0.863164979
Gm43707	4.321409631	0.477096492	0.559458175	0.393779582	0.816412856
Gm20063	35.01073951	0.476985295	0.281065453	0.089685078	0.47144078
Gm6787	7.08661801	0.476978966	0.459902495	0.29967498	0.751753103
Plag1	9.143437721	0.476915309	0.454660536	0.294202002	0.747670681
4930517E14Rik	12.2433038	0.476805899	0.349146041	0.172053694	0.630283204
Tnnt2	15.90205161	0.47670855	0.339879009	0.160741197	0.612721388
Iqcb1	1336.519022	0.476697302	0.286694395	0.096365146	0.486350201
Cps1	9.607474742	0.476007055	0.423581475	0.261111712	0.721625346
Gm12367	5.880951593	0.475711311	0.511299087	0.352165395	0.79481339
Cep295nl	3.105224167	0.475679644	0.902902009	0.598308741	0.904027847
Gm17249	14.09544463	0.475449003	0.381165303	0.212266824	0.674773134
A830031A19Rik	32.11992923	0.474543958	0.218036366	0.029522071	0.270102076
Olfr691	17.04474399	0.47444093	0.435244685	0.275688629	0.734311349
Gm37168	2.864609085	0.474137233	0.7707035	0.538422271	0.885940797
Klf15	873.0507723	0.47411778	0.137296881	0.000553915	0.018938779
Gm20109	9.808253815	0.473221492	0.400355508	0.237204431	0.698820074
Gm16861	28.5481028	0.473078295	0.243769687	0.052297433	0.36993738
Vmn1r218	3.954578865	0.472687761	0.56689684	0.404384573	0.820953723
Gm33195	15.76199145	0.472466851	0.315410469	0.134148105	0.567287326
Cldn14	4.675448932	0.472391891	0.552281936	0.392359884	0.815915384
Col17a1	6.50816615	0.472323871	0.571995809	0.408947578	0.825017588
Gm10115	281.1301444	0.472186664	0.187328887	0.011714522	0.157642293
Prss56	6.421417572	0.471741273	0.596066701	0.428696824	0.837477681
Cstad	93.85622101	0.471360408	0.24187181	0.051319006	0.366356508
Gm13629	67.60522622	0.470882786	0.197826095	0.017299182	0.199621743
Xrra1	29.68994098	0.470819481	0.266465148	0.077243588	0.443538445
Ribc2	7.440908507	0.469364715	0.505030084	0.352692337	0.795183614
Grip2	484.0321133	0.469344952	0.28494364	0.099527192	0.493558526
Slc2a5	102.2824472	0.467999008	0.137057991	0.000638744	0.021032936
Penk	5105.16972	0.467917524	0.173693123	0.007061449	0.113666558
A930029G22Rik	16.43766688	0.467565433	0.286903069	0.103165285	0.499669636
Gm30382	5.027972158	0.466102233	0.697490592	0.503970231	0.872102116
Gm16222	15.88470187	0.466034844	0.437332028	0.286590193	0.740453813
Slc16a14	20.42143125	0.465642893	0.283658822	0.100681284	0.495288298
Ttk	15.38314474	0.465534427	0.314137305	0.138354745	0.576710152
Klhl33	201.2173894	0.464772794	0.130531426	0.00036998	0.014142747
Slc5a10	3.346528164	0.464599666	0.655619889	0.478546782	0.861150998
Gm30655	5.990440906	0.463807575	0.570072344	0.415877439	0.830542783
A330084C13Rik	50.80557387	0.463734928	0.181302727	0.010533864	0.147898652
Gm10785	24.63464756	0.463696817	0.419153477	0.268609776	0.72850733
Gm38405	3.033331137	0.463495398	0.818614961	0.571261477	0.897175966
Gm49678	5.968745353	0.463409529	0.573928729	0.419416525	0.831849532
Glp1r	46.33598117	0.463341052	0.334432684	0.165913733	0.619933447
Gm45949	6.901276109	0.463276987	0.448809542	0.30196197	0.753091706
Ceacam15	3.25860123	0.463059661	0.702118308	0.509563192	0.874612483
Rax	17.21372282	0.461245011	0.465063904	0.321300731	0.769481999
Gm17552	3.044772343	0.46095559	0.707878252	0.514930819	0.875772246
Rpl9-ps6	2118.181418	0.460198201	0.413908149	0.266208442	0.726394986
Zcwpw2	50.5883183	0.460098638	0.19629804	0.019084418	0.211244369
Gm31282	40.38887677	0.459892952	0.252459667	0.06850823	0.420640985
10-Mar	33.777543	0.459482482	0.211540803	0.029850009	0.27175578
1110013H19Rik	29.82005138	0.458930085	0.233437235	0.049302331	0.358870936
Gm20621	23.41769402	0.458431408	0.271092851	0.090827365	0.473981242
Gm15958	10.35816915	0.458334159	0.385150624	0.234041375	0.696615494
9330154J02Rik	18.94751867	0.458026123	0.282575903	0.105039966	0.505070026
Mfsd4b1	16.80336636	0.457817841	0.310103713	0.139853225	0.578637685
Gm28792	4.306506914	0.457410485	0.690853292	0.507910364	0.873793064
Gm48796	6.958432256	0.45717147	0.433265396	0.291344603	0.745605064
Ly6g6e	43.64061644	0.456636715	0.212641416	0.031757509	0.282029285
Fam24b	10.67125831	0.456588242	0.431029143	0.289464157	0.743618674
Gm43623	11.97948025	0.455727745	0.400423335	0.255072527	0.714303666
Adora2a	290.8907531	0.455500929	0.233077887	0.050667364	0.364422106
Gm15155	15.74206757	0.455310818	0.314706961	0.147959368	0.591966658
Mc4r	163.6021744	0.45513729	0.193317058	0.018554802	0.207622608
Cbln3	6.97487979	0.454186352	0.52732897	0.389075018	0.814547233
Nrap	17.54989382	0.454090518	0.314535125	0.148826819	0.593499207
B230312C02Rik	126.2328155	0.453041546	0.256630002	0.07750511	0.443953156
Eno1b	784.1193963	0.452892899	0.552828787	0.412656262	0.828408456
9530059O14Rik	146.140772	0.452410113	0.143638008	0.001634636	0.041917059
4930502E18Rik	6.2759185	0.452243864	0.478041439	0.344130809	0.78914167
Zfp541	8.00297188	0.451572565	0.507303618	0.373389317	0.807532834
Cxcr2	17.1701043	0.451175435	0.312576308	0.14890531	0.593499207
Dpep2	15.06567968	0.451152767	0.520497115	0.386066481	0.813762482
Kcnh4	175.9862688	0.451113703	0.115409043	9.27E-05	0.004865815
Palb2	33.1445923	0.450747378	0.232894954	0.052939921	0.372070713
Hunk	428.9285821	0.450296235	0.099761984	6.37E-06	0.000657083
Gm26916	75.62016499	0.449373326	0.373272497	0.228638002	0.691564141
Vax1	4.235015592	0.448785355	0.702142083	0.52271494	0.878071962
Sec1	15.87342687	0.448641237	0.339434698	0.186257866	0.649412557
Hjv	19.16885291	0.448509312	0.300143448	0.13509291	0.569456712
D430042O09Rik	474.2123307	0.448277974	0.271797536	0.099084459	0.492100054
Rpe65	59.13622976	0.448171336	0.201804054	0.026362867	0.251804253
Vmn2r86	22.63293469	0.448079575	0.272577503	0.100204881	0.494542294
Tekt4	139.7753248	0.447964226	0.428824139	0.296192214	0.749196727
Zfp947	27.4453464	0.447899463	0.28770327	0.11951549	0.538329956
Gm40264	7.002777259	0.446990565	0.554828119	0.420451661	0.832596124
Gm31834	3.913228055	0.446699538	0.645463833	0.488899808	0.865690722
Olfr1419	5.39345008	0.446102888	0.73137559	0.541894616	0.888149161
A930007I19Rik	11.5788258	0.446037983	0.350684527	0.203406287	0.665985153
Gm9895	30.06847314	0.444553971	0.242388061	0.066645257	0.416767625
Ackr2	36.88699381	0.443007051	0.26421663	0.093604843	0.480046155
Ttll8	3.413507919	0.442885061	0.743809547	0.551557387	0.891272443
Gabrr2	18.44153965	0.442162064	0.358981338	0.218056225	0.680446436
Rbm8a2	53.68590925	0.442141798	0.325035764	0.173739243	0.63281666
Adam2	8.74622938	0.441972139	0.474802302	0.351928529	0.794528788
Fezf1	104.686162	0.441399867	1.081300468	0.683118011	0.928575453
Gm13270	10.5791212	0.44130085	0.369509102	0.232364733	0.695511645
Six6	18.34058781	0.441178839	0.718662084	0.539288596	0.886238127
Sgtb	588.5924405	0.440568815	0.176422554	0.01251655	0.163481827
Gm13391	6.283892484	0.440302791	0.517362114	0.394739685	0.816412856
Mslnl	6.828668745	0.440126035	0.536586608	0.412083302	0.827784211
Samd15	63.15446119	0.440122183	0.185875044	0.017892319	0.203917211
Gm43462	60.88736102	0.44006576	0.247463864	0.075354085	0.438926094
Gm42902	19.3286927	0.439922719	0.322916671	0.173090197	0.631909482
Gm19590	3.268880387	0.439824516	0.659712647	0.504969497	0.872503525
Sp6	5.8354606	0.439542121	0.510171178	0.388930726	0.814494741
4930481A15Rik	7.994728272	0.439473637	0.526185773	0.403601601	0.820400348
B230209E15Rik	1038.269383	0.439466307	0.185871624	0.018061548	0.205127276
Gm43774	15.18192396	0.43925978	0.349384879	0.20866764	0.670303597
Gm12976	54.09333072	0.439213395	0.179558677	0.014442228	0.177764571
Nlrc4	12.77817844	0.43877088	0.390482369	0.261155703	0.721625346
Gm45060	19.17960029	0.438512667	0.38287974	0.252084364	0.711004218
Gm3839	10.74563397	0.438054421	0.377806671	0.246265823	0.706706712
Gab3	112.0127259	0.437132685	0.194578619	0.024668114	0.243815514
Ankrd31	13.22672327	0.435967645	0.353459314	0.217415037	0.679785577
Hist2h4	9.181588139	0.435810424	0.406004919	0.283086444	0.737612625
Crxos	11.2453717	0.435675675	0.391700953	0.266023772	0.726352692
Rgn	13.04171925	0.435266613	0.34867789	0.211908613	0.674427251
Cdh26	12.37482159	0.434841859	0.414584054	0.294241194	0.747670681
Car3	26.11227322	0.434687661	0.241524723	0.071897806	0.430367604
4833415N18Rik	55.41939746	0.434215938	0.242317066	0.073143705	0.432698567
Gm49207	230.1072192	0.434099101	0.48522623	0.370983632	0.805607721
Fbxo47	8.317649434	0.432967544	0.39791004	0.276549156	0.734688248
Gnat1	3.186140252	0.432809066	0.719272711	0.547352862	0.890458998
Gm46218	69.49962344	0.432277613	0.220987133	0.05045088	0.36383452
Gm21269	22.76758697	0.432246437	0.304407752	0.155619704	0.605645645
Klk9	3.829405318	0.432149082	0.660582828	0.512987061	0.875190409
Cyct	9.288464609	0.431970294	0.499061076	0.386728214	0.81387929
Mfsd4a	1328.094397	0.431941974	0.134511812	0.0013219	0.036112931
6330411D24Rik	6.278446542	0.431397878	0.565090435	0.445216608	0.845599717
Gm45121	5.036677113	0.431206548	0.531704331	0.417371789	0.830559963
Gm11730	11.90951437	0.43108763	0.379584104	0.2560888	0.715738345
Nrgn	47985.41565	0.43103254	0.079595759	6.12E-08	1.69E-05
Il2	157.8164747	0.430911762	0.417211405	0.301679752	0.752986184
Nos1ap	431.1299511	0.430232796	0.205807152	0.036575985	0.305481367
Gm2155	15.35025873	0.429824366	0.338365338	0.20397897	0.667032185
Myo18b	29.06377863	0.429095506	0.255021213	0.092454973	0.47739891
Gm16701	23.6592311	0.429049279	0.273194807	0.116301529	0.533219549
Klhl30	5.608612981	0.428909864	0.505580554	0.396242418	0.817241037
Olfr1564	9.445846078	0.428770407	0.394712832	0.277353169	0.734688248
Gm9484	10.62365032	0.428768321	0.353814991	0.225572376	0.688501038
Rbm3os	7.699842865	0.428369895	0.511636388	0.4024495	0.819881663
Fat3	1421.339717	0.427909264	0.142203808	0.002619999	0.058682324
C030018K13Rik	9.058778407	0.427468656	0.420709224	0.309597598	0.759813884
Ttc30a2	7.231535766	0.426899157	0.435674106	0.327155766	0.773007028
Dscc1	4.618494699	0.426758025	0.562701442	0.448205973	0.846702404
Pde10a	1831.470907	0.426747961	0.133141833	0.001349625	0.036590486
Rps27rt	2840.769019	0.426384862	0.415414948	0.304699721	0.755559563
Cysrt1	3.068122992	0.426348244	0.657574397	0.516748883	0.875989867
1700015F17Rik	18.20359418	0.426101227	0.332507509	0.200025644	0.663792065
AC160336.1	698.4167665	0.425456577	0.788331096	0.58940894	0.903438704
Krt19	3.413564106	0.425414359	0.683557196	0.53370931	0.88342199
AY074887	8.11826644	0.425347487	0.489073793	0.384464361	0.812820966
Dcstamp	7.146503947	0.425269122	0.467580958	0.363081472	0.801000505
Gm45148	7.62687602	0.425121207	0.556411634	0.444842911	0.84548462
Fam228b	147.8753981	0.424858088	0.109004623	9.71E-05	0.005052338
Ltb4r2	3.828857328	0.424115416	0.692607346	0.540308786	0.887195095
Ptchd1	50.83634749	0.424042735	0.205793414	0.039348257	0.317243175
Ghrh	39.8744917	0.423794212	0.433214672	0.327948456	0.773449123
Rpl36a-ps1	242.9525958	0.423772309	0.235225752	0.071615327	0.429774448
Gm9750	5.13243188	0.423356055	0.558719608	0.448615373	0.847257122
Cep112	91.17327649	0.422893547	0.161572612	0.008861306	0.131940566
Lrrc8e	9.782433715	0.422737498	0.431958511	0.327751456	0.773432605
Cfap47	23.80249742	0.422435534	0.259284651	0.103263357	0.499930846
Zfp970	14.22988029	0.422284684	0.419193923	0.313755511	0.763123172
Klf9	11426.94839	0.421676162	0.125845249	0.000805926	0.024924301
Onecut2	249.1646897	0.421367672	0.167267049	0.011764475	0.157943399
Ttll13	17.35229966	0.420596013	0.364056258	0.247965552	0.707172892
Allc	14.19621093	0.419715918	0.313181053	0.180190013	0.642865388
4933407K13Rik	36.66633289	0.419524475	0.204425327	0.04014889	0.321173725
Gm19719	10.88687916	0.419355743	0.395636022	0.289165804	0.743367898
Baiap2l2	52.59378212	0.418464925	0.244819779	0.08739957	0.466105795
Gm28172	4.375573812	0.418332647	0.571655809	0.464296067	0.855421221
4933406P04Rik	17.9288663	0.418092934	0.304283505	0.169434135	0.626157986
Spdya	65.44972628	0.418021242	0.200997779	0.037550245	0.3103358
Gm1110	5.202924361	0.417716572	0.532602487	0.432868019	0.840318379
4933407I05Rik	3.755758478	0.417630126	0.603678747	0.489057559	0.865730932
Net1	1018.357023	0.41692507	0.163164681	0.010611432	0.148482685
Gm13589	11.59149738	0.416721722	0.386125166	0.280480755	0.736439184
Gm5493	4.431790299	0.416402021	0.644299763	0.518094048	0.876734403
D030055H07Rik	19.57194107	0.41629979	0.353005148	0.238277815	0.69941547
Gm29856	5.326709185	0.416243954	0.52504963	0.427911441	0.837009104
Wdr89	1457.435061	0.416192747	0.405372038	0.304564915	0.755559563
Mab21l1	46.78712341	0.416009906	0.264039814	0.115127821	0.529679779
Gm16279	12.37240017	0.414061709	0.421234364	0.325621075	0.771454114
Gm30794	5.091180925	0.413423899	0.60087747	0.491431612	0.866454593
Spx	41.70369004	0.413035597	0.198561492	0.037512743	0.3103358
Vmn1r88	20.66861093	0.413016963	0.365528774	0.258511445	0.718809759
S100a7a	6.324769485	0.412982776	0.51338243	0.421145816	0.832596124
Ppp1r3a	5.894887776	0.412777397	0.486910184	0.396578028	0.817241037
0610040F04Rik	28.35951211	0.412509118	0.236875576	0.081603143	0.454118958
Mlph	14.5968991	0.411965344	0.316667781	0.193279467	0.65754907
Haglr	3.958324171	0.411739239	0.653662411	0.52876273	0.880504428
Gm26770	3.237896621	0.411552103	0.876598766	0.638721267	0.918024331
Gm45168	4.29629971	0.410961038	0.557443732	0.460985988	0.853337618
Cdr1os	3652.661034	0.410489156	0.128269708	0.001373306	0.036961159
Zbbx	9.011576856	0.410358551	0.424960584	0.334224809	0.778943783
Tpm3-rs7	214.3744209	0.410084894	0.462306461	0.375056701	0.807847442
Olfr90	13.39244189	0.409782259	0.474962909	0.388265662	0.814494741
Adcy10	3.619532123	0.409358369	0.694296239	0.55545759	0.892102002
Fsbp	22.68829456	0.408460012	0.279142512	0.143394348	0.583938742
Notumos	9.307080397	0.408289768	0.409910622	0.319227876	0.768335846
Neu2	72.46193589	0.407859021	0.155050298	0.008526065	0.128293995
Gm29358	8.089513136	0.407537283	0.454138311	0.369513074	0.805037098
Gm29483	12.40815793	0.407160243	0.428262414	0.34174345	0.787081482
Gm43329	4.073353468	0.407149904	0.647297459	0.529349256	0.880881056
Lenep	7.554092207	0.406748075	0.576441592	0.480425176	0.861681101
Slc18a1	6.153532891	0.406551486	0.505524727	0.421271769	0.83266681
Ptprh	15.78477516	0.405759195	0.337352682	0.229063606	0.691901509
Chrna7	16.45642729	0.405634607	0.331881276	0.221621397	0.684086255
Ppargc1b	265.804954	0.405511875	0.118548805	0.000624757	0.020671854
Ces5a	15.90593441	0.405322692	0.342645237	0.236839943	0.698080438
Rbfox3	7484.428938	0.404332623	0.075548683	8.70E-08	2.22E-05
Adcy9	373.4050384	0.404099325	0.418401921	0.334136195	0.778936938
Il17b	11.38509494	0.404009832	0.350998985	0.249720514	0.709280438
Gm30948	4.970378372	0.403646088	0.59320888	0.496222659	0.867952939
Tac2	937.1017652	0.403503661	0.195702674	0.039224888	0.316386683
Gm16291	4.077774522	0.402331344	0.606633954	0.507190115	0.87295606
Gm48605	2.942686078	0.402263263	0.80478219	0.617186927	0.911099563
Ccdc42	17.62471904	0.401298226	0.33305712	0.228244572	0.691079535
C330013E15Rik	24.89070988	0.401009909	0.267167432	0.133363699	0.566197948
Ninj2	25.60028452	0.400909714	0.25832121	0.120666673	0.540714106
Dbh	13.71834531	0.400734913	0.339533428	0.237900113	0.698862337
Six1	10.17263752	0.400626016	0.469503678	0.393494699	0.816412856
AI115009	61.00482578	0.400291251	0.203111311	0.048747049	0.35672484
Pcsk9	56.72026756	0.39914509	0.322412149	0.215717384	0.677921714
Acr	22.87947131	0.399132552	0.335891248	0.234723467	0.697614039
Cep290	695.0467864	0.398960395	0.098752396	5.34E-05	0.003402893
Tmem79	17.39334953	0.397356232	0.306761399	0.195207552	0.659611462
Gm26658	8.402469677	0.397223486	0.449527316	0.376886774	0.808089711
Calcb	7.217424355	0.396951714	0.47797579	0.406264636	0.822824044
5830408C22Rik	49.34050727	0.396555648	0.242582037	0.10210608	0.497804215
Gm43847	18.61639497	0.396370059	0.328917833	0.228175053	0.691079535
Galr2	3.898236744	0.396300425	0.71619763	0.580030971	0.900530761
Gm13446	150.3586219	0.395466672	0.16985173	0.019895901	0.216081191
Slc5a8	5.627840697	0.395427736	0.674046618	0.557440501	0.892552595
Gucy1a2	83.18960709	0.395425561	0.188202721	0.035635535	0.30125407
Gm15902	9.741982393	0.395412501	0.42778338	0.355315149	0.796121376
Jsrp1	176.6740751	0.395161223	0.152443006	0.009536711	0.138099052
Sez6	6081.312192	0.394964797	0.152266799	0.009489418	0.137826247
Gm30082	63.10899748	0.394815494	0.206968201	0.05644109	0.384954505
Sec61a1	2296.832159	0.394691826	0.39060299	0.312271119	0.761503872
Kcnj5	50.1356457	0.394687666	0.318234357	0.214885839	0.676876845
Gm37963	15.65403793	0.393128005	0.382771455	0.304393744	0.755559563
Cenpm	63.72026828	0.392876808	0.177479744	0.026853341	0.255300325
Tchh	86.42565164	0.392734668	0.154948102	0.011256914	0.153491057
Dbp	3705.53476	0.392508334	0.150668744	0.009184533	0.134796533
2810457G06Rik	15.06755961	0.390694326	0.319505178	0.221401231	0.684084338
4933406I18Rik	17.51909086	0.390640726	0.300522476	0.193644872	0.657943553
Foxp1	3004.181299	0.389891266	0.097752818	6.65E-05	0.003998142
Tsks	39.33898822	0.389807757	0.200105816	0.05141399	0.366366845
Gm26562	16.68608489	0.389708902	0.443521371	0.379580256	0.809323748
Gnrh1	16.38383995	0.389345639	0.356338089	0.274556344	0.733561035
Pcsk4	132.0814886	0.389090689	0.132004558	0.003202978	0.066499479
Gm50128	4.937277328	0.388849119	0.551895749	0.481077951	0.862092809
Hmga2	6.343334364	0.388669437	0.709373793	0.583757146	0.901854135
A230103J11Rik	15.93846206	0.388476168	0.290949724	0.181810789	0.645285005
Six3	669.7968136	0.388381061	0.146082755	0.007845738	0.121749904
Sh3bgr	67.54431428	0.388307696	0.180867066	0.031799398	0.282139503
Tbc1d8b	41.13797008	0.388253594	0.236908933	0.101248557	0.495953444
Pcdhga8	7.392034003	0.388155807	0.529554921	0.463567586	0.855044228
Prss50	24.16202916	0.387842801	0.302782627	0.200218892	0.663792065
Mxd4	2310.74223	0.387793721	0.175945075	0.027520038	0.258849213
Ces1d	9.621595846	0.386360748	0.812281032	0.634324384	0.916578621
Gm34961	12.01033808	0.38595506	0.390953098	0.323536877	0.770513472
Npw	32.34638193	0.385303741	0.2471039	0.118930533	0.537794374
Fndc3c1	5.468550664	0.385145963	2.409017028	0.872978115	0.977309904
Slc23a1	26.94462865	0.384996928	0.312088058	0.217345901	0.679785577
AW495222	48.26195327	0.384968831	0.228560813	0.09212045	0.476553618
4930447K03Rik	4.733130165	0.38472837	0.550921159	0.48496676	0.863432626
Slc9b1	5.337929647	0.384298757	0.537174573	0.474357235	0.859138477
Tes3-ps	25.00175099	0.384186624	0.415515288	0.355172525	0.796121376
Mss51	46.61396075	0.383887171	0.175034392	0.028292256	0.26346611
Arg1	3.98208956	0.383857046	0.63280119	0.544116563	0.888904882
Rbfox1	3952.980353	0.383738495	0.120550841	0.001456526	0.038471862
Gm38101	7.55165506	0.383532439	0.456915803	0.401248182	0.818891559
Gm16230	3.014129759	0.382084716	0.704680022	0.58767369	0.902550647
BC005561	775.0501147	0.38201725	0.094373626	5.17E-05	0.003324238
Gm11027	2.868762361	0.381979638	0.778669289	0.623741652	0.912665639
Slc22a1	12.87638366	0.381901666	0.453559876	0.399782708	0.81854277
4930532G15Rik	6.32347627	0.381660677	0.48970009	0.435758041	0.841661464
Kcnk2	1566.301012	0.381125868	0.110127955	0.000538663	0.01865916
Wipf3	4402.959615	0.380190211	0.153517246	0.013266612	0.169627051
F8	31.08101618	0.380149161	0.235538856	0.106537144	0.508800575
Gm15672	25.57829209	0.380134109	0.295679904	0.19857322	0.662985829
Lcor	99.35642314	0.379569224	0.1542449	0.013861917	0.174222308
Ccdc192	23.0642252	0.379383207	0.509547893	0.456544607	0.850772418
Zar1l	36.93138141	0.379338347	0.242364296	0.117545934	0.535203596
Star	24.76732374	0.379212532	0.245250545	0.122050229	0.544039929
C230038L03Rik	15.69307892	0.379024539	0.338087365	0.262251852	0.722709145
BC051408	10.35316922	0.378793317	0.379884794	0.318702957	0.767873246
Slc25a41	9.292874717	0.378636654	0.402106417	0.346380592	0.789826462
Gm27010	16.94525589	0.377983515	0.432556347	0.382207312	0.811015335
Npffr1	49.42392915	0.376914005	0.266192994	0.156792305	0.607807129
C130073E24Rik	91.64655139	0.376788397	0.16814994	0.025039799	0.245691388
Gm11419	3.406382306	0.37677252	0.709589749	0.595437956	0.904027847
Drd1	482.5760546	0.376749454	0.146976033	0.010367065	0.14618844
Eva1c	76.15508086	0.376475118	0.202674984	0.063235608	0.405794009
Gm9747	11.3774006	0.376474074	0.547448493	0.491648916	0.86648663
Crh	250.290703	0.376472868	0.178241019	0.034673057	0.296237227
Gm9796	18.22606653	0.376388215	0.283248253	0.183904716	0.646995573
Scn4b	885.4670544	0.376162815	0.159334151	0.018233479	0.205671403
Ppef2	12.72931611	0.376122564	0.338637845	0.266700669	0.726536012
Dlx6	448.5253963	0.375956597	0.139869396	0.007190039	0.115134162
Gm11613	123.1855743	0.375698657	0.163643428	0.021685196	0.227040506
Gm35842	3.344990607	0.37542198	0.832633678	0.652072483	0.921390497
E030037K01Rik	4.006928145	0.375004763	0.681887419	0.582352887	0.901406887
9130024F11Rik	482.2773461	0.374939635	0.126130706	0.002952623	0.063696935
Tmprss4	9.872120124	0.374817137	0.363830284	0.302917189	0.754046119
Gm10130	20.66069372	0.374757084	0.255628765	0.142642624	0.582999285
Fam228a	40.08415528	0.374032333	0.21162948	0.077162535	0.443445298
Fcrls	118.896322	0.373837638	0.154234494	0.015357945	0.185257621
Olfr1156	4.919436844	0.373467947	0.57103513	0.513099427	0.875190409
Ctxn3	418.1873391	0.373288939	0.758253388	0.622506538	0.912356695
Strn3	1296.733464	0.372510572	0.159735503	0.019698261	0.214829501
Mettl27	326.6420392	0.37249616	0.104790091	0.000378427	0.014386631
Ppp1r1b	2270.384718	0.372449932	0.152899052	0.014853949	0.181621501
Sntg1	554.995186	0.372414603	0.091538707	4.73E-05	0.003121588
Gm35569	25.63648295	0.371855607	0.261897983	0.155651625	0.605645645
Gm12915	5.952191116	0.371171642	0.510673457	0.467331478	0.857236099
Fsd2	8.580539821	0.371076151	0.46716648	0.427013558	0.836195272
Gm37933	7.10653204	0.370734517	0.482790539	0.442547013	0.844714753
Glg1	1941.820863	0.37037989	0.119085276	0.001869561	0.046146666
B830012L14Rik	221.3223635	0.370048351	0.161625639	0.022048002	0.229078368
Gm14133	4.057036013	0.36995401	0.630574744	0.557409674	0.892552595
Gm13470	3.92652247	0.369737565	0.644112857	0.565950167	0.895001108
Prrg4	4.699275027	0.369710364	0.714435507	0.604816949	0.90602315
Erich4	4.477382837	0.369334875	0.652478157	0.571360193	0.897178368
Tdrd9	10.2474241	0.369162562	0.369881958	0.318252657	0.767665631
Gm16170	3.643841104	0.367840794	0.627411875	0.557685484	0.892712597
A330076H08Rik	263.1303779	0.367744164	0.128497907	0.004211511	0.080997001
Gm17638	6.946053899	0.367548046	0.487124219	0.450533245	0.848296186
Alpk1	18.76862359	0.367265483	0.344481043	0.286359751	0.740119991
Stk31	3.384475088	0.367161727	0.663681247	0.580112786	0.900582054
Rpl10-ps3	1194.279539	0.366865467	0.500567586	0.463620053	0.855044228
Ighm	785.5574087	0.366688908	0.165777572	0.026971284	0.256026124
1500012K07Rik	6.770982452	0.366632883	0.459664596	0.425097093	0.835341698
C230012O17Rik	26.00679767	0.366517767	0.265138171	0.166859612	0.622090247
1700064M15Rik	10.51506819	0.366347077	0.383737064	0.339738259	0.785251311
Gm4219	7.175654883	0.366295776	0.482484666	0.447741085	0.846428905
Esrrb	32.39330253	0.365945404	0.212489799	0.085037154	0.459767668
Gm536	8.148566895	0.365467919	0.426009728	0.390955237	0.815133685
Syt15	15.81876863	0.365202734	0.367276654	0.32005092	0.768911203
6430531B16Rik	24.63648564	0.365184543	0.289968308	0.207887812	0.670191081
Tex33	4.754295014	0.365106158	0.564021382	0.517420458	0.876116261
Pcolce2	404.3692176	0.364862091	0.159419256	0.022097067	0.229126636
Trim6	4.866333195	0.363507201	0.602478777	0.546274077	0.889876326
A2ml1	939.1149527	0.362519501	0.111557192	0.001155556	0.032424058
Gm43112	17.45368324	0.362490795	0.319456179	0.256495962	0.716009215
Gm41611	17.98971948	0.362398385	0.465259897	0.436029189	0.841734288
Gm45069	10.12509345	0.362252171	0.367867726	0.324754328	0.771037733
1700055D18Rik	13.17472103	0.361995657	0.355789778	0.308942952	0.759415776
2310002F09Rik	66.3983193	0.361952095	0.256891229	0.15884397	0.611496291
9530051G07Rik	18.40258931	0.361459753	0.295660635	0.221499908	0.684084338
Chtf18	135.6181588	0.361401109	0.176963565	0.04112827	0.324836652
G730003C15Rik	53.78793156	0.360722855	0.180209777	0.045318831	0.341658465
A830052D11Rik	19.51066375	0.36000687	0.339412924	0.288837536	0.743270857
Krt9	145.1516896	0.360001664	0.161947147	0.02621865	0.251585166
Samd3	43.0999434	0.360001101	0.326774331	0.27060034	0.729817731
4732471J01Rik	57.2128479	0.359856527	0.185662428	0.052595143	0.370493752
Dazl	123.3531423	0.359364844	0.171170697	0.035776981	0.301896892
Col14a1	25.66241303	0.359057765	0.24317291	0.139795414	0.578637685
Gm43111	31.12855686	0.358824079	0.228278808	0.115981243	0.532147537
Gm43138	14.43874409	0.358806444	0.444315023	0.419349878	0.83184205
Lrrc6	174.5193143	0.358703304	0.140879546	0.010891207	0.150624978
Ido2	29.81430123	0.358701866	0.284535316	0.207431911	0.670191081
Gm15687	11.35551463	0.358574661	0.361420469	0.321136043	0.769481999
Adgrd1	57.67595027	0.358152355	0.168987659	0.034056722	0.292732429
B130024G19Rik	27.44273494	0.35811039	0.244670806	0.143291878	0.583759475
Lamp5	4222.014717	0.357988091	0.081527947	1.13E-05	0.001006436
S100a2	65.32847758	0.357935207	0.215787373	0.09716814	0.487371737
Gm42596	5.693605846	0.357586494	0.504600478	0.47854002	0.861150998
1110032F04Rik	520.716836	0.357364985	0.097432002	0.000244608	0.010194588
Ptgs2os	9.916644305	0.357095956	0.368472553	0.332482835	0.778159104
A630089N07Rik	33.8549403	0.356669494	0.214717553	0.096691338	0.486814961
Akr1c14	46.03251917	0.356635298	0.308528636	0.247712718	0.707172892
Tal2	6.926720693	0.356399651	0.467770686	0.446113099	0.846340542
Ildr1	18.92065358	0.356284411	0.308309625	0.247842407	0.707172892
4833422M21Rik	4.554906033	0.356146832	0.624248246	0.568324276	0.896014667
Wnt2	139.1788342	0.356046103	0.172233438	0.038712501	0.314590189
Tsc22d3	3704.477009	0.355936055	0.266067618	0.180972922	0.643658344
Glrp1	7.844105236	0.355884645	0.473564423	0.452350555	0.849530215
Gm10309	3.762511063	0.35586638	0.823745192	0.665733952	0.925106065
Grhl2	6.216085235	0.355587772	0.483015209	0.461619102	0.853851587
Fgf5	72.57225529	0.355466829	0.153827049	0.020842724	0.22179782
Gm4544	18.35639901	0.355376514	0.392737057	0.365533542	0.802256891
Mmel1	53.45462764	0.355286894	0.176778867	0.044454321	0.33800277
Gm11549	880.3560065	0.355117328	0.10678371	0.000882361	0.026489477
Nkpd1	32.15539655	0.354993324	0.25384745	0.161977555	0.614551133
Ptx4	8.02884576	0.354864236	0.531795677	0.504584153	0.872475546
Gm15420	21.62041467	0.354814859	0.257611195	0.168411166	0.624218187
Sycp3	87.73918837	0.354429515	0.167561613	0.034411283	0.294682518
Arhgef39	6.453448674	0.354428162	0.469524384	0.450329173	0.848151333
Gm34425	10.41860031	0.354100449	0.400175225	0.376230259	0.807901752
Gm29155	7.616539607	0.353599431	0.426412803	0.40696745	0.82328388
Ccdc63	34.97856456	0.353514529	0.231139871	0.12615544	0.551944996
Gm45518	3.674422193	0.353193713	0.618222766	0.567792961	0.895767021
Matn1	7.271958009	0.353126316	0.537710136	0.511359399	0.874856705
Clic3	16.72417709	0.353077684	0.385172983	0.359314005	0.798325245
Gm15852	21.08653509	0.353045761	0.280646336	0.208401202	0.670191081
4930404N11Rik	7.060518485	0.352967604	0.497424096	0.477957875	0.861150998
Gm43017	2.968697538	0.352953736	0.66110903	0.593423674	0.90402301
Ppp1r3g	305.2384998	0.352854925	0.212291812	0.096488283	0.48649884
6430590A07Rik	28.644335	0.352758411	0.265330578	0.183681317	0.646995573
Pym1	309.3385082	0.352418812	0.147717268	0.017043599	0.197660781
Gm15564	82.46881733	0.35215101	0.320775446	0.272286759	0.730914573
Gm39397	9.941030391	0.352075701	0.431115402	0.414121434	0.829119099
Pcdhga6	34.17945975	0.352075367	0.324149794	0.277412541	0.734688248
Proser2	89.61304041	0.352038639	0.169338527	0.037626121	0.31068474
Rep15	148.59974	0.352019187	0.223719219	0.115606195	0.531351054
Dmp1	76.07341975	0.351715487	0.168237398	0.036564798	0.305481367
Slc23a4	14.22013827	0.35157219	0.332953605	0.291005013	0.745605064
Gm47415	12.35379514	0.350800273	0.371253826	0.344706448	0.789220818
Sgo2a	18.44778655	0.350565187	0.326546423	0.283022668	0.737612625
Fermt1	4.530112275	0.350530009	0.575698796	0.542605678	0.88835399
Gpr83	1151.302621	0.350192841	0.137793031	0.011039661	0.151848384
5430419D17Rik	5.086014732	0.350165509	0.766072492	0.647605013	0.921339463
Gm10421	50.90683134	0.349744599	0.242761189	0.149671139	0.595042689
Cd163	43.18576232	0.349693544	0.325918434	0.283294432	0.737612625
Prss41	42.24152059	0.349543654	0.202078922	0.083677041	0.458708196
8030423F21Rik	3.432831993	0.349300722	0.656449166	0.594652389	0.90402301
Mettl24	23.94923028	0.348949524	0.289419462	0.227937877	0.690810412
D130040H23Rik	66.41292453	0.348911712	0.20230152	0.084579518	0.459639231
Gm2824	45.59557199	0.348852843	0.208796957	0.094766027	0.481837239
Trpc5	63.68114738	0.348570969	0.19256345	0.070270725	0.426868132
Tdrd5	53.76576172	0.348390932	0.217153155	0.10863564	0.513370825
Gm32913	4.403928212	0.34827256	0.726196064	0.63152269	0.915776637
Edn1	139.3128729	0.348148504	0.213088115	0.102295784	0.498444352
Gm45509	38.72660502	0.347639183	0.328518526	0.289963053	0.744380958
Gm14325	43.52360378	0.347635461	0.216854812	0.108917147	0.514174706
Gm29417	19.56106545	0.347591512	0.339262631	0.305575591	0.756540978
Ptchd4	73.11406045	0.347573565	0.175559998	0.047726083	0.352459995
Myl1	91.65221324	0.347351035	0.186746681	0.062883853	0.40534192
Gm38393	260.9364986	0.346593359	0.123461959	0.004996045	0.091509897
Il20rb	22.90080361	0.345620854	0.362419792	0.340261928	0.786068064
Gm14636	16.87226993	0.345106674	0.308210308	0.262836658	0.722986432
Robo3	398.8102193	0.344749658	0.129081374	0.007567225	0.119036397
Map9	2727.433857	0.3447422	0.073835537	3.03E-06	0.000362772
4930593C16Rik	9.011429778	0.344360835	0.453157275	0.447305627	0.846428905
Atp10a	176.7923336	0.344044395	0.217025849	0.112905183	0.524070606
Smim3	398.8331001	0.343997855	0.37600126	0.360252087	0.798800819
Slc25a48	5.171092205	0.343773505	0.600069698	0.566719655	0.895680961
Kif3a	1666.048159	0.34367353	0.238112581	0.148929309	0.593499207
E230013L22Rik	4.503382015	0.343401264	0.589729479	0.560362583	0.893290925
Cep295	465.3291393	0.342768096	0.074751009	4.53E-06	0.000497818
Snai3	9.627581686	0.342688206	0.394780738	0.385368644	0.813762482
Bmx	15.48662752	0.342466242	0.31012314	0.269466857	0.729433711
Gm21917	6.385995337	0.342427808	0.497367411	0.49115019	0.866454593
5031434O11Rik	18.41886174	0.342114021	0.283193441	0.227025062	0.68985482
Mccc1os	13.45182034	0.342112655	0.3429023	0.318426224	0.767665631
9030624G23Rik	8.193050017	0.342016942	0.443586915	0.440691658	0.843509234
Gm43260	17.29140651	0.342000634	0.314420974	0.276720629	0.734688248
Myl4	610.5310321	0.341581463	0.118863244	0.004056492	0.078471598
BC006965	55.39621878	0.341477809	0.170987314	0.045814928	0.343805221
Zfp459	162.7888023	0.341300922	0.115755702	0.003193627	0.066475683
1700105P06Rik	4.908881216	0.341218342	0.559646948	0.542058662	0.888205822
Trabd2b	127.1439963	0.340879727	0.148011207	0.021275073	0.22510125
9230114K14Rik	103.2263212	0.340694736	0.192970309	0.077474849	0.443953156
Tmem40	21.33480109	0.340690751	0.281061911	0.225452849	0.688501038
E230001N04Rik	39.26083454	0.340644692	0.285872412	0.233419325	0.695658106
Plekha4	49.0015372	0.340165837	0.228258615	0.136154558	0.572692981
Spocd1	18.66953876	0.340132793	0.308946385	0.270920855	0.730285198
Cacng2	3697.647682	0.339730086	0.086914849	9.28E-05	0.004865815
Spsb1	344.4443213	0.339429446	0.135499341	0.01224422	0.161050822
3110070M22Rik	33.81418371	0.339313478	0.210615095	0.107166725	0.510743221
Gm31683	12.25595144	0.339135279	0.347761678	0.329463785	0.775582031
Henmt1	19.63285344	0.338686269	0.292825486	0.247429805	0.707172892
Th	122.9676	0.338520053	0.294698256	0.250679473	0.709752357
Slc10a4	79.6259193	0.338469916	0.338615427	0.317518514	0.766519917
Cntln	320.1165174	0.338333939	0.122241857	0.00564461	0.099053432
Zfp993	3.420750538	0.338262544	0.74885423	0.651480223	0.921390497
Gm42567	7.410629239	0.338193741	0.45657062	0.458859576	0.852306272
1700012C14Rik	5.70138011	0.337561026	0.505803582	0.504532175	0.872475546
Emx2os	32.91695986	0.337461855	0.273176953	0.216710207	0.678910216
Hr	298.4220002	0.337419269	0.169140029	0.046052611	0.345002964
Slc44a4	17.76593308	0.337202792	0.304478608	0.268088125	0.72850733
Mkx	274.5808346	0.336783193	0.107601726	0.001748628	0.043839024
Nkapl	42.49558605	0.336682102	0.230202246	0.143590784	0.584114406
Tex15	25.81656435	0.336390035	0.439891882	0.444443825	0.845206038
Gm14391	10.58860098	0.336192508	0.388846149	0.38726384	0.814109247
Gli1	54.57303552	0.335732233	0.194214349	0.083868437	0.459484553
AI849053	40.20423938	0.335503816	0.262649427	0.201467194	0.664041906
Gm4924	382.3807969	0.334947403	0.134914389	0.013040319	0.167342475
Fyb2	26.8188312	0.334815092	0.264601255	0.205743325	0.668892235
Cdh12	601.1780099	0.334553627	0.14993327	0.025657943	0.248279111
Cacng1	11.05995981	0.334449433	0.379176605	0.377754463	0.808899776
Nwd2	1821.801587	0.33422509	0.164553613	0.042244699	0.329279457
Tedc1	28.02401562	0.334149108	0.249202126	0.17996077	0.642425686
Leap2	3.131360969	0.333736775	0.758496475	0.659938706	0.923455574
Srrm4os	2.903586418	0.333629415	0.740948335	0.65251323	0.921390497
Hkdc1	183.0953338	0.333567123	0.13107837	0.0109343	0.151107773
Gm47040	10.8291742	0.33346507	0.43139538	0.439527262	0.843152187
Phactr1	6398.727622	0.332339521	0.070531875	2.45E-06	0.000304785
Wnt9a	331.3546783	0.3322963	0.17916169	0.063635001	0.407173791
Jph1	769.1839261	0.332212017	0.12301051	0.006919789	0.112563941
Hpca	17259.85988	0.331922114	0.11550968	0.004058949	0.078471598
Gm37065	16.01397383	0.331744047	0.334827669	0.321787928	0.769481999
Per1	1536.213851	0.331527778	0.098738038	0.000786081	0.024474548
Zic4	238.1785994	0.331242531	0.324559703	0.30744852	0.758170432
Pabpn1	2858.565264	0.331241878	0.091777535	0.000307163	0.012169867
Gm16099	24.41571079	0.331166742	0.234883369	0.158563328	0.611390556
Scaper	1273.329894	0.331066746	0.087798463	0.000162753	0.00755
0610040B10Rik	221.1214768	0.331047054	0.196843699	0.09261224	0.477767479
Glra1	70.47584778	0.330917863	0.303599343	0.275721009	0.734311349
Gm31812	22.1312796	0.329451083	0.3138025	0.293778981	0.747431477
Osbpl10	48.8627397	0.329224526	0.176722958	0.062470503	0.40469926
Gm49025	3.495351853	0.328739524	0.695968814	0.636678367	0.917593534
Egf	28.29809656	0.328571583	0.22741162	0.148505083	0.593178298
Erp27	5.280960324	0.328308622	0.518597474	0.526687782	0.879855028
Gm47956	22.83415245	0.328232416	0.256249239	0.200225	0.663792065
Ntm	10259.45444	0.328176357	0.130344113	0.011810077	0.15823618
Gast	10.57953308	0.328135181	0.455546527	0.471333525	0.858801033
Abra	6.519584889	0.328130412	0.526051135	0.532784268	0.883038459
Chp2	3.488560974	0.328109988	0.650383036	0.613918978	0.909888918
AU040972	13.0715465	0.328028233	0.430374785	0.445945399	0.84627205
F2rl3	6.430064669	0.328008295	0.555415473	0.554812698	0.891992557
Htr1a	362.1472916	0.327835584	0.149559861	0.028379329	0.263963498
Fgf16	21.84001058	0.32770595	0.325588577	0.314173565	0.763593847
Gm26877	7.747479996	0.327443559	0.427730633	0.443951936	0.845206038
Gm36988	26.46694502	0.3274167	0.275884177	0.235310295	0.698065161
Slc19a3	55.26344802	0.327299401	0.194338577	0.09214862	0.476565819
9530018F02Rik	50.03843575	0.326991532	0.221665348	0.140169923	0.579016506
4930509H03Rik	9.119712177	0.326611896	0.443496588	0.461458485	0.85371882
Naip6	4.09223485	0.326568196	0.612089709	0.59366678	0.90402301
Ankfn1	10.21166602	0.326416553	0.418819655	0.435760274	0.841661464
Rbp2	5.918925368	0.326404732	0.555427892	0.55675814	0.892388457
Cyp4x1os	33.03820584	0.326321346	0.264838194	0.217891695	0.680260396
Gm30504	4.223215257	0.32613001	0.593203763	0.582472076	0.90144023
Car9	19.2595238	0.326044079	0.315237934	0.301005597	0.752866678
Gm6729	3.142395376	0.325893345	0.671353921	0.627373457	0.914159021
Erich5	11.22339533	0.325754599	0.416614767	0.434268389	0.841332346
Gm2415	170.3989699	0.325733594	0.15005134	0.029945213	0.272203829
Gm50062	2.9303064	0.325530466	0.750125123	0.664311517	0.924258839
AC168977.1	2.944229284	0.325381507	0.890710335	0.71488327	0.937190315
Ddit4l	400.8136986	0.325016235	0.149409151	0.02960438	0.270487835
Uvssa	272.4035315	0.324712811	0.111501208	0.003589031	0.071822879
Fgf22	127.2151422	0.324609885	0.172593327	0.060002003	0.396924754
A430035B10Rik	118.5486005	0.3237303	0.132946699	0.014890214	0.181944426
Gm35065	15.55299866	0.323637347	0.360893123	0.369842812	0.805044536
Olfr889	82.42463024	0.323595019	0.503150695	0.520134962	0.877426046
Pla2g3	67.37332735	0.323525217	0.297291986	0.276488894	0.734688248
Irx1	91.72606381	0.32328529	0.251525462	0.198688007	0.662985829
Ano1	156.6453257	0.322965717	0.274265672	0.23896998	0.700222623
Plekha2	480.6964443	0.322878259	0.137644778	0.018989572	0.210699804
Zfp469	45.29264962	0.322687639	0.214646904	0.132750956	0.565132788
Klhdc9	254.3004342	0.322595392	0.131398946	0.014085184	0.175712673
Cep128	65.85463759	0.322145225	0.16727174	0.054119413	0.376461302
Kcnh7	2028.210546	0.321894054	0.088363134	0.000269631	0.011013715
Gm807	6.372843472	0.321809458	0.540988104	0.551940425	0.891272443
Synpo2l	5.582012415	0.321323001	0.497552094	0.518403864	0.876930481
Itga9	168.8145636	0.321145561	0.180182543	0.074694702	0.436558491
Klhl10	6.163880087	0.320768626	0.50648049	0.52651902	0.879855028
Gm47972	6.492796772	0.320762688	0.470959898	0.495819097	0.867706919
Gm35161	57.46386519	0.320653364	0.164514581	0.051284939	0.366356508
Stpg1	42.1382384	0.3202106	0.238106706	0.178683451	0.640215906
Camk2n1	84149.3508	0.320140354	0.089271048	0.000335582	0.013071405
Gm2000	656.9424022	0.320095625	0.291972701	0.27293859	0.732185988
Neb	31.96315021	0.320034912	0.254381289	0.208358704	0.670191081
Gm10353	8.361532918	0.319887656	0.468680982	0.494905464	0.867706919
C430014B12Rik	5.119188806	0.319643147	0.606045136	0.597898725	0.904027847
Vmn1r43	5.036366008	0.319555479	0.519049529	0.538122192	0.885912459
Trpv6	13.06401409	0.319415665	0.392789409	0.416104396	0.830542783
D930020B18Rik	9.664929305	0.319364494	0.450964282	0.478832646	0.861318211
Cntnap5b	43.66613378	0.319327935	0.225141097	0.156089823	0.606298615
Cpeb3	564.6228882	0.319288852	0.163848446	0.051333168	0.366356508
Gm17202	56.22603926	0.319278834	0.209786953	0.128029278	0.554651488
Nppc	276.1215307	0.319244648	0.244769219	0.192142238	0.657108066
Gm11627	309.1124463	0.319224545	0.235007575	0.174349945	0.634040386
Kctd16	478.3493602	0.319111715	0.158964324	0.044702585	0.339057189
Gm10862	3.91240208	0.319104631	0.662974349	0.630287137	0.915505578
Gm43259	6.032920154	0.319103788	0.582748565	0.583977581	0.901859033
9330121J05Rik	79.4315097	0.318832476	0.352686988	0.365990232	0.802256891
5330434G04Rik	270.4819422	0.318698689	0.10926202	0.00353609	0.071183918
Gm15903	10.36207548	0.318597079	0.418406365	0.446386118	0.846428905
9430097D07Rik	14.80965382	0.318383631	0.326639196	0.329696323	0.77583268
Ccr10	11.36297278	0.318259267	0.382317003	0.40515576	0.82169123
Gm48992	39.89776482	0.317505849	0.222916804	0.15435258	0.603519532
Rasal2	1741.80655	0.317229959	0.086935931	0.000263254	0.010825088
2600014E21Rik	52.07401809	0.316989624	0.208286346	0.128035782	0.554651488
Hmmr	13.66340184	0.316940103	0.313394642	0.311866604	0.76136551
Gm27042	4.188209334	0.316306475	0.614964169	0.607007703	0.906868056
Aldoart1	268.5164195	0.316126037	0.448815548	0.481210944	0.862247444
Gm13075	71.28360963	0.315864525	0.31346065	0.313613476	0.762912179
4833418N02Rik	23.81789491	0.315041825	0.297969254	0.290376328	0.745131083
Efcab9	7.744750313	0.314724804	0.498274143	0.527628801	0.879855028
Mylpf	50.78898901	0.314629455	0.166990602	0.059549457	0.395632108
Gm43598	19.84246006	0.314574442	0.282198964	0.264967979	0.72593913
Kirrel2	238.779521	0.314464553	0.235919279	0.182553846	0.645688057
Pcm1	1072.287916	0.31431558	0.111463649	0.004803965	0.088873344
Gm11808	2084.567627	0.314303262	0.291826544	0.281470967	0.737216271
Gm27030	70.57057888	0.314149552	0.1596806	0.049141487	0.358474624
Nox4	9.448111039	0.314012162	0.423190906	0.458080879	0.851463563
Vsig8	30.22151847	0.313718163	0.334325347	0.348058466	0.790615327
Gm11361	677.8568916	0.31360166	0.257139322	0.222624597	0.685167183
Cd34	1034.410984	0.313009934	0.107958545	0.003739336	0.07407657
Cacng6	30.64391655	0.312868282	0.298376103	0.29437599	0.747894601
Zbtb20	4997.89854	0.312815425	0.106816152	0.003405575	0.069247938
Zfp568	53.35891758	0.312692135	0.17510874	0.074147421	0.435445296
Kalrn	7867.637326	0.312496786	0.079734394	8.88E-05	0.004754104
Cd4	35.77302396	0.312476085	0.484248558	0.518745516	0.877069456
Gm26910	33.16056513	0.31231503	0.21284566	0.14228604	0.582873522
Cntn5	70.08509434	0.312238591	0.153985637	0.042589605	0.32997561
Gm17251	92.37949117	0.312203716	0.188533504	0.097730161	0.488579215
Gm29543	20.09067206	0.312139859	0.292103711	0.285253293	0.739280116
Slc25a34	87.55611792	0.312079704	0.142039582	0.028011023	0.261459821
Gm28154	6.68609123	0.311994294	0.47479777	0.511110282	0.874856705
Qrfprl	11.65269807	0.311671979	0.368285794	0.397397959	0.817989863
Gsdma	3.855052301	0.311251823	0.609933113	0.609837908	0.908036481
Gm12689	21.54580279	0.311065734	0.281199008	0.268634744	0.72850733
Hs6st3	6.782988725	0.311000389	0.57295573	0.58726749	0.902422381
Dgkg	501.987151	0.310901041	0.177272249	0.079463844	0.448955804
Gm47469	40.0200281	0.310775356	0.233853688	0.18387082	0.646995573
Fut9	4872.687618	0.310664574	0.057521454	6.63E-08	1.77E-05
Ddit4	1466.298484	0.310583611	0.139691856	0.026192342	0.251585166
Gm48623	30.37990234	0.310469099	0.22645815	0.170381873	0.626712548
Gm47551	37.43599785	0.310160743	0.396866157	0.434493898	0.841416073
4921504A21Rik	55.19309756	0.310031707	0.169566343	0.067492544	0.419471013
Gm42418	209200.7693	0.309676085	0.267150577	0.246382092	0.706706712
Pcdhga3	19.82536234	0.309583507	0.295113489	0.29416337	0.747670681
Ccdc18	50.48605285	0.309577451	0.199703457	0.121096942	0.541385419
Pak7	1352.808849	0.309506781	0.087179839	0.000384923	0.01453341
Tob2	796.8403868	0.309498414	0.103907357	0.002895689	0.063046112
Gm26684	20.57559821	0.309137566	0.329610512	0.348302248	0.790615327
BC065397	28.38554317	0.309130352	0.289933583	0.286328306	0.740119991
2700046A07Rik	47.20269468	0.309028739	0.234719653	0.187977249	0.650863884
Rspo1	403.8043589	0.308979996	0.169308692	0.068008488	0.419885373
Rasl11b	1520.349174	0.308914771	0.124869794	0.013364893	0.170176568
Snx29	63.61993847	0.308800197	0.243484108	0.204706521	0.667542105
Gm10602	30.68204553	0.308286557	0.244092259	0.206592075	0.66964703
Gm48510	10.34723815	0.308265644	0.583640819	0.597376506	0.904027847
Gpr149	95.70309556	0.308029527	0.287956497	0.284750516	0.7392456
5330411J11Rik	5.640432848	0.307952031	0.645003091	0.633046899	0.916459245
Gm9803	168.734534	0.307874849	0.274061036	0.261275889	0.721684224
Gm46603	11.86354071	0.307674473	0.439896042	0.484286207	0.863078752
Gm45464	5.848219459	0.307620772	0.507095915	0.544094945	0.888904882
Pnpla1	14.88799118	0.307552042	0.381213412	0.419798255	0.83233698
Mypn	43.91991247	0.307502897	0.210440266	0.14395068	0.584386753
Cep164	304.749002	0.30725561	0.083684224	0.00024103	0.010068176
Klrg1	12.11666117	0.307088114	0.375262082	0.41316894	0.829077072
Ppp3ca	70838.99569	0.306640853	0.092081265	0.000868113	0.026132191
Olfr1344	30.93619578	0.306608486	0.226486959	0.175813663	0.636550761
Olfr920	3.866617018	0.306405811	0.626886103	0.6250015	0.913109976
1810059H22Rik	61.52217785	0.306393721	0.175491766	0.080825709	0.453031288
Ptprn2	357.7600301	0.306210542	0.200453631	0.126614886	0.552253871
Ubn2	1337.814865	0.306133698	0.074234608	3.73E-05	0.002592511
Gm45732	3.781749744	0.305941397	1.014245671	0.762923255	0.951229628
Dlgap2	414.3281464	0.30580906	0.128259623	0.017111777	0.198202473
Gm49380	11.17791383	0.305463724	0.396367464	0.440909722	0.843576809
Olfml2b	400.2063802	0.305444124	0.164755906	0.063750733	0.407173791
Gm26566	7.927590659	0.305017748	0.444231031	0.492322453	0.866889203
Arhgef33	43.17432964	0.304468174	0.200630146	0.129125496	0.557540699
Prss12	427.585557	0.30436818	0.110389089	0.005829321	0.10124813
Pcdhga5	10.26903729	0.304261074	0.360784735	0.39904316	0.81854277
Acvr2b	190.5839384	0.304113759	0.195338765	0.11950537	0.538329956
Rimbp3	35.31124823	0.304067021	0.205707269	0.139366565	0.578076064
Pdyn	877.0049697	0.303984054	0.191499327	0.112424417	0.522712669
Eif5b	3175.572061	0.303982268	0.079924358	0.000142738	0.006740095
Cbx2	43.32166911	0.303758897	0.216271917	0.160163146	0.612669128
Gm12843	7.075508146	0.30366912	0.433576504	0.483688859	0.862829272
Disc1	7.989182398	0.303422424	0.468786838	0.517469957	0.876116261
Gm36325	5.032792371	0.303207812	0.527828658	0.565667634	0.894999004
Cenpf	302.2842712	0.302746093	0.360316107	0.400783034	0.81872728
Ccdc15	15.650107	0.302717242	0.334627386	0.365656258	0.802256891
Morc2b	60.44831255	0.30261177	0.192949519	0.116800209	0.534047116
Isl1	156.1747553	0.302587454	0.234310499	0.196566674	0.661677628
Ccdc62	116.5854671	0.302494748	0.257034985	0.239250528	0.700750698
Caprin2	131.812077	0.301787417	0.154289571	0.050467432	0.36383452
Gm50013	10.56013217	0.30160804	0.492773667	0.540496733	0.887211218
Gm10775	4.181035474	0.301509342	0.594651898	0.612130241	0.909013161
Gucy2g	129.8996564	0.301314485	0.207661242	0.146782511	0.590396385
Gm15927	9.041923425	0.30129698	0.449485422	0.502656782	0.871330116
Igsf3	491.1943099	0.30118678	0.08110071	0.00020422	0.009063749
Myh4	21.44187112	0.301164343	0.298880968	0.313627441	0.762912179
Zwilch	60.60032819	0.30083222	0.194523966	0.121982735	0.544001748
Gm14285	53.50003181	0.300793182	0.170708767	0.078065007	0.445951185
Cnksr1	2.886155635	0.300677958	0.685973323	0.661152078	0.924061379
Cpn1	10.32722983	0.300524301	0.392922323	0.444364414	0.845206038
Ptcra	9.868595188	0.300484501	0.367470483	0.41352247	0.829119099
Crabp1	127.4577057	0.300325357	0.207033291	0.14688742	0.590459926
Gm17751	11.12634032	0.30031108	0.416524367	0.470913929	0.858221804
Scn11a	14.2013211	0.300287589	0.462062411	0.515766286	0.875801797
Gm20751	20.76638134	0.300215003	0.255929671	0.240780923	0.702752698
Scube1	212.9798154	0.300049258	0.170795717	0.078956555	0.448932676
Ttc38	129.3785903	0.299663458	0.164238349	0.068066778	0.419885373
Sec14l4	8.253882572	0.299553939	0.600651995	0.617980435	0.911450823
Gm26533	16.88790885	0.299518295	0.431990163	0.48809296	0.86542402
Gm14305	84.10556255	0.299285782	0.232171501	0.197373055	0.662403798
Krt80	43.33665736	0.299097614	0.240694656	0.213999288	0.676719985
Gm35823	48.22375693	0.298963965	0.220469429	0.175088461	0.635599342
Defb9	12.86354761	0.298281784	0.412731816	0.46986347	0.857973343
Gm12905	10.50507899	0.298178093	0.440657173	0.498617365	0.869111072
Camkk2	4445.815765	0.297602156	0.115012451	0.009665704	0.139408717
A230051N06Rik	61.96578755	0.297401425	0.178904962	0.096444005	0.48649884
Gm45570	9.278659031	0.297376877	0.470457938	0.52732096	0.879855028
Gm32468	4.421053387	0.297362125	0.681495125	0.662591616	0.924157858
Cdkn2b	35.40858017	0.297267888	0.22575853	0.187921927	0.650863884
Bora	63.90896759	0.297130279	0.177749051	0.094597712	0.481837239
Pcdhb3	263.3243149	0.29702795	0.11779905	0.011686232	0.157410389
Pura	6337.718201	0.296697895	0.104126747	0.004380291	0.083202994
Clec18a	123.805188	0.296268395	0.168654483	0.07897597	0.448932676
Gm11592	4.550820026	0.29612633	0.551846202	0.59153686	0.903768721
Aldh1a3	72.12205564	0.296105246	0.328735315	0.367726255	0.803851509
Ano3	2922.227662	0.29584926	0.110891852	0.007632515	0.119524285
Ankrd11	2148.006344	0.295844743	0.068048864	1.38E-05	0.001187816
Gm4961	7.740552131	0.295663545	0.451486729	0.512553694	0.875095142
Gm37107	11.93533264	0.295503469	0.445295396	0.506938529	0.87293472
Amigo3	26.06214219	0.295487803	0.25420511	0.24507337	0.705984818
Calr4	15.30798295	0.295219441	0.328605554	0.368971993	0.804669254
Dnajc1	581.3389727	0.294937073	0.127562084	0.020771837	0.221298574
Syne1	4475.808668	0.294814587	0.101210328	0.003581003	0.071787259
Meg3	36190.83066	0.294617418	0.083418548	0.000412745	0.015342665
Mmp16	383.3028994	0.294472781	0.108752912	0.00677465	0.110788631
Pstpip2	21.49558825	0.294169644	0.320812681	0.359168097	0.798202421
Gm40557	15.45341999	0.294121073	0.312348865	0.346375527	0.789826462
Gm36371	82.74540819	0.294114389	0.159642177	0.065426146	0.412528394
Inf2	1731.572581	0.29377562	0.076842468	0.00013179	0.00633656
Gm12184	175.5736609	0.29331145	0.412738633	0.477303043	0.860924273
1700121C08Rik	4.804992091	0.293211525	0.679617461	0.666151287	0.925231703
Slitrk4	1662.470928	0.293184937	0.081502847	0.000321617	0.012618385
Cryba2	10.279026	0.293062554	0.393781334	0.456739382	0.850772418
Gm17753	20.80958426	0.292875546	0.268269384	0.274955382	0.73370955
Dqx1	65.48133317	0.292642472	0.210078204	0.163614704	0.616853324
Gm34672	5.307810695	0.292633629	0.509926523	0.566052995	0.895010401
Ccnb1	170.5591189	0.292464633	0.164852903	0.076047516	0.441001113
Gm48079	28.38591807	0.292417758	0.249371688	0.240948983	0.702752698
Dach1	257.0188673	0.29220166	0.134408724	0.029706759	0.270986111
Fbxw7	5857.535313	0.292130811	0.076657933	0.000138498	0.00655662
Dlgap1	16549.3011	0.292069597	0.105233287	0.005512558	0.09786381
Adamtsl2	192.0048778	0.291958181	0.12737436	0.021898329	0.228419221
Chrm3	1276.583375	0.291813751	0.111315898	0.008754578	0.130667562
Birc7	9.619928241	0.291684831	0.449379487	0.516284375	0.875989867
Nnmt	13.1357711	0.291316836	0.358941207	0.417020947	0.830559963
Gm2449	32.99756189	0.291184869	0.259530125	0.261875434	0.722181649
Gm29394	5.389832296	0.291163797	0.586486308	0.619573745	0.911707185
Snhg14	2198.180563	0.291036444	0.120286062	0.015540327	0.186417452
Gm26783	3.750680522	0.290832264	0.66290667	0.660862412	0.923866337
Prr29	13.95329423	0.290601607	0.397693044	0.464951202	0.855871238
Nr0b1	7.051472965	0.290387229	0.944818753	0.758579249	0.949957128
Psma8	5.931783254	0.290327168	0.496761623	0.558924586	0.892873232
Rbm41	19.14265108	0.290075342	0.313151981	0.354285679	0.795727294
Cpz	4.686971859	0.289989632	0.546850087	0.595910246	0.904027847
Tenm3	731.4241873	0.289958554	0.07388112	8.69E-05	0.004717281
Zfp184	62.42483402	0.289766571	0.154405854	0.060565347	0.399103306
Grik4	1200.860704	0.28931204	0.192561213	0.132983014	0.565468766
Adat2	62.86630057	0.289191244	0.168631779	0.086358555	0.463499417
Faxc	69.51230497	0.289144818	0.235701503	0.21991976	0.6819581
Gm15829	3.165800332	0.288858457	0.688612762	0.674866244	0.927231131
Pcdhga11	21.37479904	0.288812454	0.281389074	0.304711938	0.755559563
Gm35040	225.8938062	0.288681035	0.090973766	0.00150751	0.039423747
Eva1a	514.5641519	0.288493913	0.105831925	0.006411418	0.106690495
Mpped2	1235.554981	0.288219769	0.073733388	9.27E-05	0.004865815
Sgca	11.53587922	0.288119144	0.388045732	0.457791962	0.851463563
C1ql4	5.762846112	0.287945458	0.653451536	0.65946414	0.92325329
Ccdc191	220.1093604	0.287666019	0.105640441	0.00646789	0.107295676
Rspo3	398.4888592	0.287564754	0.101810078	0.004735127	0.088129691
Ccdc148	485.0112191	0.287547944	0.098957056	0.003663329	0.072962287
Gm2464	153.5310689	0.287405409	0.140130647	0.040268718	0.321992785
Kcnq1ot1	2292.927386	0.28730931	0.100891961	0.004403741	0.083562459
Gsta3	44.36521891	0.287116972	0.197416086	0.145842435	0.588373086
Cdh24	138.5904829	0.286943864	0.154057126	0.06252125	0.404872355
Gm26676	8.743245204	0.286875265	0.439096918	0.513543445	0.875190409
Zc3h6	997.7609958	0.286759013	0.10590204	0.00677357	0.110788631
Dhrs2	4.916014693	0.286751537	0.517491128	0.57949758	0.900232546
E130215H24Rik	16.08772883	0.286745073	0.375447416	0.445020828	0.84548462
Tshz2	1075.335551	0.286356674	0.170127164	0.092337938	0.477061242
Gm29666	109.1857226	0.286260092	0.161035365	0.075465872	0.439308752
Fam227b	173.9038513	0.286190175	0.142365121	0.044404224	0.33800277
6430573P05Rik	29.009776	0.285685087	0.221709205	0.197551922	0.662561513
Astn2	343.525363	0.285527045	0.144893336	0.048769458	0.356747429
Kctd8	577.6034923	0.285346476	0.133808209	0.032965476	0.287230572
Palm3	57.95646469	0.285250504	0.190128689	0.133536122	0.566368759
Nudt6	98.86006599	0.285207182	0.128792801	0.026796791	0.254893946
Kcng2	419.553068	0.284922098	0.151054512	0.059265264	0.394736522
Tmod1	886.483936	0.284894993	0.086887992	0.001042212	0.030066199
Arhgap10	314.5251449	0.284560567	0.090327198	0.001630856	0.041878299
Gm16196	34.19114385	0.284328406	0.32910199	0.38761412	0.814254936
C1ql3	3097.507839	0.284212951	0.146676143	0.052661008	0.37069242
Gm29054	20.61426014	0.284174156	0.263952842	0.281654727	0.737216271
Gm47018	13.6087543	0.283918004	0.485822338	0.558946478	0.892873232
Lmod2	3.362900919	0.283860844	0.680444111	0.676554094	0.92782635
Cacna2d2	882.7253684	0.283845197	0.091665214	0.00195792	0.047736429
Plb1	38.21878206	0.283790426	0.224570491	0.206336611	0.669406579
D130043K22Rik	261.772664	0.283496427	0.155176246	0.067710016	0.419788459
Asb5	25.088499	0.283311797	0.250059168	0.257223053	0.717171434
Ino80	552.6381428	0.283226632	0.09718262	0.003564011	0.07152428
4933430I17Rik	4.897737027	0.283176775	0.544274028	0.602866022	0.905412182
Chrna5	71.6416108	0.283093047	0.217982165	0.194047518	0.658857078
Poc1a	170.2923007	0.283005936	0.146127677	0.052781638	0.371099539
Xpnpep2	6.081093346	0.282918392	0.536886614	0.598220562	0.904027847
Mettl26	2101.71704	0.28272913	0.234628562	0.228200484	0.691079535
Prokr1	5.828222242	0.282727857	0.490161001	0.564070446	0.894004368
Gm32585	10.02213482	0.282722046	0.40049149	0.480226874	0.861661536
Slit2	966.8122367	0.282693027	0.105418567	0.007326561	0.116813732
Tspan11	116.7099002	0.282647964	0.139301199	0.042454026	0.329830243
Pbld1	86.64519185	0.282623028	0.568810102	0.61928277	0.911656126
Il1rapl2	40.76983514	0.282344328	0.228617888	0.216828491	0.678986505
Gm32856	44.03139481	0.282214539	0.186321426	0.129857268	0.558537373
Cldn22	70.20902422	0.282182929	0.237726913	0.235225823	0.698065161
Otop3	4.548680095	0.282160324	0.574770379	0.623490353	0.912665639
Cnga1	9.455233931	0.282070071	0.512051317	0.581727665	0.901183864
Tle6	83.12489899	0.282041711	0.169393818	0.095911573	0.485376774
Prr15	37.68018121	0.281907482	0.210993714	0.181518479	0.644495324
Gm43689	12.63584568	0.281871754	0.329828517	0.392772119	0.816136113
Tonsl	86.89789199	0.281693658	0.149010427	0.058700585	0.392677135
Pcdhga7	6.738150015	0.28161986	0.475072429	0.55331934	0.891910239
Rbm25	2887.188956	0.281564996	0.050320031	2.20E-08	7.81E-06
Galnt5	3.132168737	0.28144928	0.836991622	0.736672579	0.943609396
Dlx4	9.889370128	0.281330798	0.472174269	0.551295588	0.891272443
Ccdc116	36.90228629	0.281229626	0.2251021	0.211539821	0.673422554
B230398E01Rik	34.70346724	0.28122584	0.238250825	0.237850228	0.698862337
A330015K06Rik	31.32918458	0.280494204	0.437177484	0.521131254	0.877426046
A730063M14Rik	204.3594288	0.280309017	0.196392771	0.15349694	0.60208498
Cdh8	912.3202265	0.280233821	0.100488619	0.00529181	0.095319689
Tacr1	140.0545098	0.280045764	0.187105436	0.134464299	0.568234003
Nfia	2805.640411	0.280032544	0.119233899	0.018844219	0.209756628
Gm28822	22.0591999	0.279770276	0.503141701	0.578178939	0.900232546
Gm19265	3.472585853	0.279726597	0.750499624	0.709356476	0.935527582
Lgi2	1195.482887	0.279725085	0.079304144	0.000419909	0.015443794
Vegfd	60.81059354	0.279440567	0.186740608	0.13454677	0.568322357
Dnah14	18.1574954	0.279315427	0.330227313	0.39764884	0.817989863
5730414N17Rik	108.3442332	0.279142632	0.139575249	0.04550635	0.342373161
BC051142	68.21969188	0.279010862	0.169502375	0.09975167	0.493576529
Atp2b1	24659.98833	0.278950503	0.09232713	0.002516689	0.0571702
Ppp1r1a	5268.224341	0.278822538	0.084622005	0.000984505	0.028898126
Apobec2	10.56673298	0.278816949	0.380509895	0.46371361	0.855044228
Gm1667	3.017634164	0.278729462	0.799145373	0.727251155	0.940074888
Jdp2	1142.688294	0.27849903	0.072586758	0.000124661	0.006048795
Clmp	681.3300641	0.278307166	0.083763281	0.000892007	0.02670452
Dgat2l6	12.98440456	0.278212365	0.33361855	0.404324066	0.820953723
Kcnh8	41.35245545	0.277988052	0.291533495	0.340317924	0.786099065
BC024386	3.233614114	0.277942205	0.743509993	0.708534937	0.935527582
Fam120c	63.80721332	0.277857558	0.241332292	0.249588916	0.709280438
Sltm	2306.923116	0.27783123	0.070756159	8.62E-05	0.004717281
Ahrr	11.86531415	0.277828689	0.356403312	0.435664904	0.841661464
Gm48242	19.30205021	0.277816472	0.271913232	0.30691817	0.758031347
Folr2	13.14505573	0.277758936	0.346427729	0.422680043	0.833795836
Enpep	49.61280117	0.277742753	0.239990321	0.247146488	0.707172892
Lrp2bp	14.18820565	0.277709007	0.306114941	0.364298397	0.801903846
6330415G19Rik	46.7927831	0.277262444	0.227936884	0.223832553	0.687105154
Il15ra	141.9799434	0.277232556	0.168787947	0.100488446	0.495288298
Borcs7	1701.731612	0.277196709	0.088154452	0.001664029	0.042318147
Gm49694	22.76631588	0.27715728	0.278629867	0.319874946	0.768911203
Gm19792	4.309975074	0.276684549	0.577666156	0.631960229	0.915990085
Esf1	1976.310415	0.276648634	0.091786021	0.002577763	0.058182436
Map3k7cl	13.22260236	0.276626102	0.364560242	0.447975832	0.846428905
Slc39a2	92.03350823	0.276593782	0.246576846	0.261975297	0.72234915
6430550D23Rik	19.11922291	0.276435775	0.285356224	0.332675304	0.778159104
Ccdc180	21.70971779	0.27617789	0.36914889	0.454371079	0.850070504
Ar	1184.942175	0.276097249	0.110005442	0.012078217	0.159867127
2010300C02Rik	5100.554834	0.275863729	0.103462278	0.007668624	0.119812501
Fam43a	347.5015749	0.275833014	0.123133985	0.025084129	0.245691388
Fam204a	816.6180197	0.275673711	0.106297152	0.009502521	0.137826247
Oscp1	967.3914508	0.275672278	0.069411584	7.14E-05	0.004130766
Nfix	3449.047393	0.275537881	0.096501514	0.004300025	0.082356185
Shmt1	44.26584658	0.275446063	0.208571315	0.186623921	0.649412557
A830009L08Rik	148.7060435	0.275394609	0.132704469	0.037963608	0.311659443
Gm50069	22.63233664	0.275196683	0.327068409	0.400121619	0.81854277
Smpd3	1957.494162	0.275140266	0.063991325	1.71E-05	0.001462239
C430042M11Rik	15.80641101	0.274927901	0.289851884	0.342869025	0.788440752
Olfr286	18.6817841	0.274883415	0.401898205	0.493998667	0.867647144
Gm45184	116.2970012	0.274755765	0.478487807	0.565821062	0.894999004
Ubxn2a	1078.186541	0.274685789	0.159456674	0.084954392	0.459767668
Rad54l	22.45233386	0.274542796	0.312169371	0.379147882	0.809323748
Shank1	5808.808697	0.274297094	0.103346083	0.0079506	0.122838426
Gm39459	118.5812382	0.274272781	0.572385583	0.631814238	0.915922289
Gm26930	3.884599764	0.274247118	0.68425771	0.688571007	0.929458331
5330439K02Rik	19.70939241	0.274199812	0.259825771	0.291278154	0.745605064
Acy3	109.5578956	0.274087823	0.126894454	0.03077523	0.276497849
Gm40841	125.0576385	0.273868517	0.151123256	0.069952281	0.425825572
Pdap1	5305.285427	0.273674237	0.069419644	8.07E-05	0.004501305
Epha7	2609.828457	0.27329552	0.107519427	0.011027551	0.151848384
C78859	436.7798312	0.272855017	0.075664046	0.000310787	0.012260832
Slc35g1	104.9134889	0.272626188	0.153388363	0.075509191	0.439308752
Hes1	818.9187106	0.272580363	0.136915872	0.046496257	0.347273622
Vmn1r86	14.51026935	0.272500102	0.436921095	0.532836027	0.883038459
Kcng3	4.246807088	0.272287434	0.673431581	0.685971331	0.9292068
Gm31763	11.52577483	0.272284792	0.363556166	0.453888334	0.850070504
Neurod2	3159.529296	0.272272348	0.098881876	0.005895976	0.101463589
Alox12b	105.5149218	0.272244276	0.261209021	0.297297252	0.749964077
Dhfr	174.6886674	0.272157316	0.110974709	0.014189637	0.176172714
Barx2	139.8634822	0.27212838	0.165752725	0.100637017	0.495288298
4632427E13Rik	308.3563553	0.272075329	0.162614494	0.094301537	0.481362807
Gria2	23418.69067	0.272046478	0.084943001	0.001361484	0.036761978
Gadl1	13.4902962	0.271909984	0.373961829	0.467160869	0.857236099
Prom2	5.820242444	0.271785738	0.534566534	0.611156966	0.908664479
Ezh2	211.7222544	0.271660193	0.122990523	0.027189276	0.257301697
Muc3a	14.58772954	0.271643832	0.385927938	0.481512551	0.862423714
2900045O20Rik	69.07191697	0.271549639	0.183272543	0.138427818	0.576710152
Zmat1	725.7631933	0.271321666	0.114568124	0.017874265	0.203837281
Lrig3	93.36117808	0.271024666	0.121890189	0.026181092	0.251585166
Pcdhb19	100.387005	0.270766811	0.128457395	0.035045387	0.29811264
Rbm46	3.948655974	0.270510246	0.645581195	0.675202859	0.927259441
Gm1604a	29.72160259	0.270383342	0.258408743	0.295404195	0.748824455
Gm42702	38.00454726	0.2703535	0.258817917	0.296221628	0.749196727
Gm15743	52.11725126	0.269969987	0.256708201	0.292955141	0.747179274
Hirip3	551.8239848	0.269955842	0.082289487	0.001036001	0.030027779
Fsip1	13.17169547	0.269897433	0.375708641	0.472529809	0.8588761
Fzd4	221.6064702	0.269874001	0.101604198	0.007904304	0.122327876
Cdyl	529.5847921	0.269650794	0.114723437	0.018751126	0.209185522
Cacnb4	5519.259805	0.269502005	0.067265268	6.16E-05	0.003804413
Myh3	70.32565573	0.269384379	0.183232881	0.141514395	0.581478843
Gm45733	58.94695814	0.269177259	0.530493769	0.611867943	0.908870971
Prc1	18.1231722	0.269079616	0.332289532	0.418069746	0.830784816
Klk8	335.0145862	0.268652256	0.211023333	0.202985164	0.665196145
Dennd4a	1441.796211	0.268512543	0.155683147	0.084574812	0.459639231
Gm19569	5.845144621	0.268440731	0.505176345	0.595155306	0.904027847
Pole	19.54459891	0.268392411	0.279042717	0.336133648	0.780946495
Gm45231	3.388408057	0.268347755	0.680366048	0.69327339	0.931399237
Gm26571	10.75695949	0.26831179	0.397599825	0.499784577	0.869450327
Zbtb2	229.644762	0.268279262	0.083436642	0.001302787	0.035793694
Ankrd37	334.8639743	0.268194367	0.112640192	0.017266515	0.19961908
Gm28756	42.52530079	0.268160598	0.229045972	0.241690459	0.703199497
Tmem232	47.21894912	0.268102242	0.229883116	0.243511522	0.704648492
Hbq1a	54.29809404	0.267959018	0.202921859	0.18666698	0.649412557
Slc6a20b	51.80907614	0.267726972	0.4027352	0.506196512	0.872848651
Tcerg1	2322.310081	0.267462721	0.067282872	7.03E-05	0.004095687
Golgb1	1723.977927	0.267404911	0.060033013	8.42E-06	0.000792856
Plcb1	5222.079929	0.267146578	0.078943467	0.000714318	0.022738708
Ighg2c	72.4047307	0.267118847	0.271367859	0.324947266	0.771037733
Gm15423	5.054037048	0.266984433	0.55945604	0.633204425	0.916459245
Cmip	2383.621967	0.266827236	0.111999196	0.017200056	0.198975335
Sclt1	326.6805094	0.266625636	0.107250797	0.012918744	0.16629013
Errfi1	1047.385622	0.266557559	0.086018253	0.001942741	0.047445547
Klf13	5026.706514	0.266538651	0.088033715	0.002464321	0.05633994
Ammecr1l	166.3014131	0.266377737	0.170119029	0.117388066	0.535203596
Rasl10b	2599.101552	0.266287497	0.099826694	0.007641837	0.119568842
Hsh2d	4.853659196	0.266261711	0.600966185	0.657725186	0.922624229
Nrros	206.4432768	0.265734607	0.201137471	0.186448309	0.649412557
Gm29695	63.83137767	0.265716569	0.174491311	0.127807028	0.554581078
Gm16998	2.916436163	0.265597826	0.833836599	0.750086713	0.947856441
Rprml	2249.437398	0.26553573	0.113255953	0.019049386	0.210983093
Gm36283	13.03741793	0.265342299	0.412259598	0.519815936	0.877397742
Tnni1	11.6540191	0.265313947	0.438860671	0.545476935	0.889550603
Sebox	59.74450885	0.265183372	0.213098526	0.213346227	0.675824934
AI839979	14.13949434	0.265020414	0.354192153	0.454315956	0.850070504
Dlgap5	5.620951124	0.264894695	0.50468636	0.599673614	0.904027847
B430218F22Rik	14.0495459	0.264889004	0.387253452	0.493962703	0.867647144
Fzd2	646.3837339	0.264869224	0.197851399	0.180659211	0.643492983
4930592C13Rik	7.248296411	0.264581098	0.451981905	0.558292337	0.892800663
Igfbp4	1608.666571	0.26456985	0.09054385	0.003477826	0.070252855
Pdpr	58.47921471	0.264390135	0.267266117	0.322546096	0.770098096
Per3	773.1758402	0.264175409	0.119484185	0.027038227	0.256266315
Gm16933	21.64585856	0.264017413	0.385757805	0.493714808	0.867647144
Gm37529	60.02379782	0.26395815	0.182422677	0.147908383	0.591966658
Gm26597	5.211625541	0.263760952	0.5022231	0.599453328	0.904027847
Plet1os	7.572880043	0.263682146	0.421789326	0.53187176	0.882703864
Pradc1	584.9622951	0.263676744	0.110182234	0.016706836	0.194979968
Gpr88	2593.120282	0.263627108	0.186989798	0.158584703	0.611390556
Fastkd3	324.8464492	0.263571343	0.101270128	0.009250462	0.135441145
Rorb	1615.236073	0.26310151	0.095537837	0.005889002	0.101463589
Bmper	232.9785831	0.262908814	0.137198164	0.055330657	0.381182804
Mtus2	764.8222568	0.262870584	0.076464717	0.000586456	0.019683899
Zfp442	39.63214916	0.262762636	0.229042558	0.251289928	0.710562705
Fibcd1	499.9116415	0.262727735	0.173307743	0.12952928	0.558201445
Gm13481	4.374009301	0.262721984	0.624488226	0.673974409	0.927231131
Clip4	2057.986326	0.262696852	0.095098453	0.005738389	0.100139769
1700102H20Rik	19.65468499	0.262601284	0.267783851	0.326767118	0.772669115
Gm43466	5.927852988	0.262595013	0.544555379	0.629650299	0.914940458
Ky	46.00369281	0.262404904	0.192775546	0.173452412	0.632520616
6430571L13Rik	122.7677723	0.262311249	0.116706645	0.024600946	0.243412252
Ephb6	1018.975226	0.26208777	0.091425573	0.004148035	0.080026304
Ttc34	53.84335966	0.261667373	0.167261978	0.117719825	0.535544688
Arid4b	2240.715603	0.261507656	0.084485961	0.001966276	0.047830498
Casq1	14.53143723	0.261366385	0.384715571	0.496899884	0.867952939
Olfr287	70.8943084	0.261203601	0.170359348	0.125214081	0.549911412
Gpr150	117.3090182	0.261065294	0.151402626	0.084651619	0.459639231
A030001D20Rik	88.75817669	0.260858255	0.154212948	0.09073262	0.473888648
Evpl	73.97110262	0.260580551	0.187740187	0.165141634	0.61939464
Zic3	305.0718086	0.260305853	0.152568183	0.087978145	0.46766042
Zfp281	1850.416366	0.26028659	0.11374213	0.022114698	0.229126636
Brinp1	6156.149538	0.260271471	0.071069211	0.000250034	0.010373869
Thoc2	1415.062442	0.260266226	0.08020821	0.001174991	0.032851832
Thpo	80.18472928	0.259686712	0.1874487	0.165937881	0.619933447
Kif18a	30.561156	0.259668352	0.248720332	0.296477344	0.749196727
Map7d2	5810.195158	0.259583064	0.066200985	8.81E-05	0.004748849
Gm30541	22.78938704	0.259550111	0.324279104	0.423484233	0.834404644
Magix	7.009409547	0.259086522	0.51096252	0.612115649	0.909013161
Stc2	14.52682131	0.259051302	0.304883167	0.395506353	0.816804674
5031425F14Rik	12.72199	0.258968271	0.406115797	0.523687859	0.878826481
Necab3	1331.693698	0.258925931	0.101353104	0.01062819	0.148482685
Soga3	2271.543496	0.258898981	0.098202826	0.008379831	0.127025301
A330094K24Rik	7.033114637	0.258809675	0.469700333	0.581626682	0.901183864
Ano7	3.130098302	0.258440964	0.792669544	0.74439506	0.946149386
Gm15787	6.022148648	0.258357194	0.562692021	0.646130086	0.921207008
E130308A19Rik	296.5655762	0.258325704	0.120831258	0.032524485	0.285572942
Gtf2ird2	611.1284997	0.257962056	0.108901112	0.017847185	0.203780195
Lrrcc1	720.7072349	0.257931464	0.101745874	0.011242943	0.153491057
Scn2a	8731.695493	0.257862011	0.064917849	7.12E-05	0.004130766
4430402I18Rik	150.2341493	0.25783173	0.113030139	0.022543221	0.232107294
Hpx	4.512995462	0.257789205	0.57211241	0.652283722	0.921390497
1700019D03Rik	657.5316645	0.257744336	0.142927972	0.071338561	0.429774448
Cdyl2	88.19361317	0.257471692	0.173344997	0.137460756	0.574962309
Wee2	3.668916226	0.257357672	0.655134065	0.694443516	0.931605289
Dcdc2b	29.91055079	0.256973354	0.240757448	0.285812145	0.73973977
Mysm1	801.631589	0.256942697	0.06724905	0.000133039	0.006363485
1700052K11Rik	337.0893926	0.25692346	0.103946924	0.01344801	0.170412323
D230022J07Rik	10.81138005	0.256557694	0.35716441	0.472561114	0.8588761
Actn2	206.8227649	0.256512172	0.126082933	0.041904048	0.32797574
Tma16	426.1126707	0.256511488	0.08426954	0.002335011	0.054364826
Dsp	374.6721572	0.256353601	0.158653802	0.106136487	0.507799421
Smc6	1582.909139	0.256314012	0.066675501	0.000120946	0.005915361
Efcc1	85.29448067	0.25600766	0.135200377	0.058285763	0.391618481
Gm35394	40.60524431	0.255924227	0.203773563	0.209143316	0.671070406
Gm34121	12.70523587	0.255922394	0.353452009	0.469025544	0.857973343
Cnksr2	4500.095555	0.255912376	0.099079356	0.009797284	0.140768289
Grem1	62.58952618	0.255666125	0.23113432	0.268667411	0.72850733
Dnajc2	1495.152109	0.255652748	0.05995818	2.01E-05	0.001620015
Efhc2	57.71287782	0.255537958	0.163139098	0.117259485	0.535046594
Atp12a	5.739582263	0.255489284	0.513277483	0.618652822	0.911570458
Wnk4	66.18280584	0.255448539	0.159552636	0.109370299	0.51516345
Pvalb	4077.093939	0.255431161	0.10730986	0.017297891	0.199621743
Arid4a	1089.003557	0.255422183	0.104326065	0.014352951	0.177138052
Pcsk2os1	158.9810755	0.255411253	0.117135228	0.029221754	0.268406505
Wars2	105.0985539	0.255402059	0.196808879	0.194384896	0.658857078
Eno3	149.1595303	0.255244751	0.123687241	0.039052773	0.315722852
Ppig	2922.44965	0.255201899	0.08332645	0.002193676	0.051792634
Pou3f2	699.5687948	0.255110108	0.103268127	0.013497474	0.170921715
Alpk2	61.47013369	0.255106578	0.229665734	0.266665918	0.726536012
Ccdc88a	3399.883012	0.255056211	0.100360518	0.011040956	0.151848384
Ap1m2	18.96469892	0.255032889	0.270348457	0.345502528	0.789444213
Slc35f4	475.0917414	0.255021549	0.118473081	0.031352523	0.280184717
1700024G13Rik	47.56239643	0.255006497	0.369011354	0.489532075	0.866062735
Gm10382	10.99913596	0.254946793	0.420093143	0.543929499	0.888871695
Gm17546	7.894334075	0.254763258	0.477633099	0.593765754	0.90402301
Gm6133	134.3880063	0.254694025	0.203301071	0.210281291	0.672425139
Fmn1	383.4191822	0.254584101	0.102204154	0.012740674	0.165418162
Lurap1l	647.3722653	0.25456843	0.107738335	0.018135505	0.205127276
Chrdl2	7.833140279	0.254548521	0.518942436	0.623770238	0.912665639
Plac8l1	4.679061981	0.254007272	0.614343461	0.67926864	0.927953266
Gm12592	18.70789983	0.253889079	0.294533112	0.388684648	0.814494741
Atoh7	63.12871043	0.253864149	0.206480564	0.218891119	0.680691652
Fam163b	2102.40069	0.253779394	0.105722812	0.016376167	0.192581641
Npm2	8.364992165	0.253627695	0.485600618	0.601463631	0.905077121
1700027A07Rik	7.539611464	0.253305931	0.464291028	0.585357589	0.901964733
Castor1	141.984726	0.253265717	0.216327316	0.24169833	0.703199497
Mertk	708.7568346	0.253265473	0.192914921	0.189238531	0.652256139
C130074G19Rik	262.7839872	0.25314751	0.119534201	0.034193442	0.293497686
Cenpp	56.99331139	0.252944326	0.183699329	0.16852849	0.624306081
Rmrp	41.90889909	0.252912159	0.302344423	0.402871725	0.820180909
Sytl2	1327.635633	0.252885247	0.074425307	0.000679203	0.021961675
Ddc	407.4619777	0.252885101	0.139005625	0.068874265	0.421613199
Lars2	17647.10825	0.252866245	0.442539398	0.567729703	0.895767021
Slc35d3	156.2290544	0.252857888	0.270608244	0.350094653	0.792229144
Gm45470	21.36323162	0.252764876	0.26835602	0.34624319	0.789742197
Olfm2	1386.810896	0.25268089	0.120806936	0.036473495	0.305076096
Gpr139	59.80918959	0.252596312	0.244645797	0.301838853	0.752986184
Mme	193.417052	0.252483209	0.132192572	0.056137696	0.383792826
Nfic	2341.798508	0.252466562	0.098355578	0.010261933	0.145631112
Pcdh11x	788.0531391	0.25223052	0.106221588	0.017569439	0.201481085
H3f3aos	16.37073359	0.252166518	0.296333097	0.394793624	0.816412856
Drd4	25.72031014	0.252087066	0.266020833	0.343322167	0.788630214
Nop58	1446.148408	0.251885981	0.082501365	0.002264807	0.052997638
1110002O04Rik	13.61230496	0.251867147	0.469686571	0.591789131	0.903768721
Mettl1	361.5962232	0.251715689	0.122446758	0.039809954	0.319695061
5430405H02Rik	368.9836465	0.251523263	0.087960333	0.004242989	0.081432751
Gm20045	95.14728667	0.251397072	0.163928758	0.125134202	0.549911066
Rab42	42.20665785	0.251094726	0.298535293	0.400298124	0.81854277
Kcnb2	770.0728389	0.250694833	0.090985639	0.00586342	0.101458421
BC002189	3.205869803	0.250632321	0.815338274	0.758541415	0.949957128
Rbp7	38.88562317	0.250494197	0.250083702	0.316516803	0.765302479
Zfp30	714.3383292	0.250488998	0.073612103	0.000666933	0.021717089
Igfbp6	1424.491794	0.250211363	0.112937566	0.026726866	0.254491036
Thg1l	274.0484028	0.250192078	0.092203735	0.006658258	0.109466977
4833419F23Rik	9.687464408	0.25017744	0.399510279	0.531177032	0.882411512
D830025C05Rik	30.04591273	0.250012704	0.237986063	0.293472179	0.747431477
B230112J18Rik	4.723847416	0.249993996	0.59853726	0.676184819	0.927774803
Gm41396	5.90753565	0.249890484	0.533312658	0.639382158	0.918483324
Etohd2	45.44451016	0.2498255	0.210696071	0.235734855	0.698065161
Gm13610	7.977428132	0.249797784	0.474438652	0.59853231	0.904027847
Gabra5	2184.537677	0.249749071	0.106912752	0.019490812	0.214074278
Lrrc9	12.29903328	0.249703977	0.44191696	0.572041604	0.89747783
AC241534.1	103.8885105	0.249639825	0.132248619	0.059072222	0.394124418
Aanat	9.705089332	0.249610447	0.404935353	0.537617035	0.885510774
Zranb1	2930.739215	0.249530594	0.129312895	0.053648334	0.374849709
Tmem132d	434.9018146	0.249218321	0.114828385	0.029979988	0.272203829
Apol8	119.266264	0.249152698	0.138969649	0.072995803	0.432655382
A230060F14Rik	11.33346993	0.249071801	0.364493045	0.494393542	0.867647144
Gm30400	10.22045318	0.249049854	0.422122519	0.555194513	0.892050848
Runx1t1	1194.603128	0.249025412	0.114238768	0.029267263	0.268406505
Gm17690	9.948089983	0.249013312	0.381853818	0.514325789	0.875691354
Pcdhb21	52.68543337	0.248976968	0.212576763	0.241505041	0.703199497
Syndig1	1361.90189	0.248789157	0.063432223	8.78E-05	0.004748849
Lsm12	766.7720206	0.248637166	0.112938486	0.027698712	0.259594579
Minar1	121.3624524	0.248290504	0.177029643	0.160755154	0.612721388
Ddx55	772.2734529	0.248162179	0.072824263	0.000655164	0.021447319
Adamts1	412.0780017	0.247957406	0.11527537	0.031476141	0.280881582
Gm14399	39.99078174	0.247718518	0.244559178	0.311099086	0.760928934
4930412C18Rik	47.69114105	0.247541128	0.196663303	0.208136821	0.670191081
Kcnma1	4032.689382	0.247368412	0.085401794	0.003773208	0.074348716
4933406C10Rik	28.00184414	0.247231999	0.2183458	0.257510158	0.717553103
5730455P16Rik	1519.844649	0.247050548	0.084501349	0.003459774	0.070041465
Gm42670	14.94970714	0.246693297	0.357331036	0.489956841	0.866183976
9430041J12Rik	45.90867017	0.246691795	0.223844516	0.27043227	0.729815638
Zfp977	7.937224695	0.246634072	0.447180173	0.581269194	0.901089263
Rasd2	2251.1302	0.246569138	0.086645764	0.004431186	0.083910747
Pantr1	6921.392112	0.246526826	0.10262285	0.016294098	0.192228705
Tut4	989.6947027	0.246420074	0.058800222	2.78E-05	0.002061112
Ism1	126.6101023	0.246398476	0.177111285	0.164162637	0.618179637
Kcnj4	1918.820649	0.246362709	0.096348722	0.010558229	0.148015624
Lhcgr	12.21677941	0.246164859	0.362543789	0.49714201	0.868183689
Kdm4d	35.17873006	0.245993094	0.213771053	0.249842693	0.709280438
1700087I21Rik	69.86364897	0.245945002	0.154180827	0.110673686	0.517832807
Gm26673	54.95182138	0.24564842	0.193666234	0.204651145	0.667542105
Fhl2	1181.809326	0.245473159	0.124286738	0.048261893	0.355145208
Gm13112	4.453987779	0.245387504	0.59845354	0.68177953	0.928293996
Slc25a47	19.02184615	0.245356612	0.288649018	0.395315558	0.816501975
Cux2	1457.059394	0.245335608	0.080153746	0.002207371	0.0519168
Efna5	481.4993555	0.245326047	0.151336441	0.105003929	0.505070026
Kcna2	5306.54405	0.245318517	0.068375484	0.000333462	0.013016301
Rem2	330.098813	0.245224336	0.128994338	0.05729582	0.387349956
Rrp8	340.579295	0.245189052	0.13281722	0.064882953	0.411166789
Hhat	34.45265737	0.245188062	0.2036359	0.228569767	0.691476915
Gm4117	10.60560519	0.24469601	0.402053431	0.542779229	0.888416037
Erich1	227.9065265	0.244518764	0.10380837	0.018498685	0.20724589
Tmem42	730.4669694	0.244244684	0.088195351	0.005616652	0.098775218
Trhde	819.7574144	0.244121599	0.104326507	0.019284941	0.212825979
Wdr17	492.1122278	0.243961591	0.12301454	0.047345861	0.350386909
Arfgef3	3765.497271	0.24396082	0.087075393	0.005083106	0.092690073
Phactr3	3755.715774	0.243801603	0.096023894	0.011117997	0.152263966
Gask1b	80.26851405	0.243797924	0.200917759	0.224968718	0.688023429
Fn3krp	791.785514	0.243795046	0.13545137	0.071880947	0.430367604
Fv1	3.873219251	0.243783871	0.698661501	0.727141955	0.940074888
1700034H15Rik	70.56441952	0.243700599	0.161249541	0.130705451	0.560040553
4930429F24Rik	3.650382361	0.243547714	0.613886596	0.691565992	0.930818259
Gm38394	4.809297126	0.243497275	0.616265991	0.692756417	0.931107428
Elavl4	5489.919668	0.24346966	0.088319838	0.00583912	0.101253129
Pbx1	5544.202433	0.243336861	0.106219352	0.021969772	0.228651574
Aldh1a7	17.49214028	0.243260241	0.314240264	0.438858763	0.843152187
Runx2os1	20.09927327	0.242954193	0.281927585	0.388819058	0.814494741
Ccdc110	9.047116961	0.242930605	0.427882887	0.570204583	0.896741909
Cabp7	1689.079986	0.242842499	0.134527372	0.071050732	0.429174408
Gm17203	3.859148495	0.242831875	0.642485609	0.705462605	0.934694865
Csnk1e	2875.791093	0.242595468	0.07405426	0.001053202	0.030271464
A330032B11Rik	11.32661251	0.242546903	0.433170211	0.575524183	0.899075479
Bvht	72.88811331	0.242423124	0.210739029	0.250000756	0.709280438
Tshz3	1068.84499	0.242396496	0.103472817	0.019149368	0.211662258
Sall3	184.2138884	0.242247274	0.106674936	0.023153508	0.235116697
Cit	5521.857695	0.242185939	0.160148789	0.130468794	0.559409476
Plk1	34.04228557	0.242108774	0.203530934	0.234226106	0.696940629
Gm19531	34.79297839	0.24209181	0.202135554	0.23104528	0.693962747
Atm	99.45357734	0.242055111	0.220313782	0.271906155	0.730759966
Shh	109.9388877	0.241760215	0.1692962	0.153282946	0.601501178
Grm2	1004.053824	0.24171445	0.096518903	0.012268618	0.161050822
Mef2c	10124.78603	0.241703787	0.09091477	0.007847175	0.121749904
Lonrf3	60.53456191	0.241617495	0.179456455	0.178178358	0.639523138
Lipc	10.43770236	0.241413696	0.3740299	0.518642371	0.877055697
2210409D07Rik	4.549138452	0.241404293	0.679733354	0.722480535	0.938518125
Adcy5	2480.036484	0.241400593	0.111544533	0.030451812	0.274763531
Wnt2b	7.547450258	0.241327016	0.420350882	0.565894379	0.894999004
Lrrc4c	3276.213229	0.241305306	0.09349397	0.009852261	0.141309231
Asxl2	622.4811604	0.241287137	0.085192193	0.004621907	0.08663377
Gm9833	9.476501337	0.241266063	0.412708071	0.558821719	0.892828435
Chrdl1	211.6311999	0.241178469	0.147254707	0.101456747	0.495953444
Gm20274	81.46218033	0.241159178	0.303425486	0.426736365	0.836189088
Kcnh3	1722.748853	0.24095809	0.086831672	0.005520132	0.097885516
Gpatch4	566.844071	0.240743118	0.074977922	0.001323414	0.036112931
Meis2	2283.560084	0.24056987	0.105123304	0.022111082	0.229126636
Gm9844	74.30630152	0.240207391	0.229421572	0.295093537	0.748497317
Flrt2	1505.427855	0.240163884	0.094515612	0.011053687	0.151848384
4930512B01Rik	11.50313294	0.240125049	0.40267796	0.550961261	0.891272443
Rbpjl	24.35961424	0.240001187	0.268747254	0.371837469	0.805854202
Slc26a8	69.53345176	0.239994722	0.166063913	0.148403146	0.593027141
Zfp46	530.3179928	0.239937212	0.121325283	0.047969817	0.35358952
Hhipl1	159.5320967	0.23975419	0.127780353	0.06061419	0.399257865
Galntl6	292.1195395	0.239631729	0.105100019	0.022605608	0.232209845
Adgrl1	11655.15971	0.239506377	0.080021579	0.002762295	0.061119653
Flywch2	978.592942	0.239502567	0.084854885	0.004765143	0.088373897
Tbc1d1	112.9830683	0.239475121	0.165345097	0.147523335	0.591752572
1700001C02Rik	47.57561179	0.239412375	0.276739933	0.386974665	0.814109247
Larp1	3568.537035	0.239411488	0.078946095	0.002424612	0.056107448
Slamf1	39.75996078	0.239315364	0.426572862	0.57478477	0.898717441
Adam23	2800.77306	0.239279963	0.073935534	0.001210763	0.033666141
Slco5a1	50.40414525	0.238976297	0.187428054	0.202298804	0.664041906
Grip1	719.6322869	0.238919337	0.072761265	0.00102488	0.029846007
4921511C10Rik	3.723983144	0.238444162	0.635051374	0.707309288	0.935527582
Glis1	18.28370831	0.238426436	0.315384593	0.449657401	0.847486244
Csrnp1	310.1310672	0.23836764	0.136088662	0.079849265	0.449791346
AI593442	5870.583641	0.238350261	0.078597575	0.002425052	0.056107448
Gm47096	17.12481387	0.238236063	0.301194777	0.42896144	0.837477681
Bcl11a	2988.417988	0.238206764	0.072988201	0.001099932	0.031339579
Vstm5	329.9094169	0.23806114	0.108125405	0.027685568	0.259594579
Gabrg3	242.725507	0.237961867	0.132083043	0.071607101	0.429774448
Gm20512	3.979680755	0.237935408	0.629744478	0.705558004	0.934694865
Mafa	81.5034273	0.237829657	0.14715884	0.106063506	0.507799421
Srpx2	42.72128761	0.237591636	0.234359968	0.310683285	0.760839071
Pwwp2b	534.3102557	0.237584933	0.115550108	0.039770913	0.319695061
Nxf7	13.67305898	0.237438506	0.345855553	0.492382063	0.866889203
Plcxd3	136.0564399	0.237411215	0.170728659	0.164353968	0.618288408
Nrxn3	9562.126541	0.237393803	0.085579066	0.00553767	0.097899057
9430065F17Rik	45.77131464	0.237369522	0.252897263	0.347935846	0.790615327
Cavin2	341.7247458	0.237352793	0.126759179	0.061141573	0.400811514
Pld5	324.7447157	0.237324069	0.155859664	0.127839304	0.554581078
Acta1	486.4177796	0.23730992	0.100720154	0.018466383	0.207011632
Etl4	1988.663986	0.23701621	0.095160601	0.012749285	0.165418162
Mvk	507.029962	0.236843957	0.07516398	0.001626958	0.041836378
Supt16	1033.072965	0.236638705	0.078646871	0.002622159	0.058682324
Zfp189	238.3362261	0.23653571	0.117758437	0.044574062	0.338531843
A730049H05Rik	3.401834216	0.236271596	0.689516567	0.731852241	0.942031048
BC037032	9.82654652	0.236261502	0.491248007	0.630558151	0.915537206
Cdc40	1116.595054	0.23615356	0.086215657	0.006160708	0.104162222
Elavl3	8727.388819	0.236072568	0.101220159	0.019686582	0.214829501
Gm3294	115.8987458	0.235720649	0.131239452	0.072476835	0.430962901
Gm26704	3.388456117	0.235696733	0.6590567	0.720622172	0.938130326
Olfr482	169.3492515	0.23558273	0.274219753	0.39028426	0.815041441
Ncam2	574.0973847	0.235537426	0.118713663	0.047246903	0.350188506
Gpr165	17.94974712	0.235433359	0.297769487	0.429144508	0.837557617
Gm24362	15.05743138	0.235406128	0.328960947	0.47423523	0.85905961
Sult5a1	204.9864566	0.235335365	0.258503509	0.362624303	0.800946684
Uchl4	6.911135176	0.235152641	0.577902117	0.684076009	0.929006885
Gm9993	10.60252162	0.235103722	0.40426739	0.560866462	0.893290925
Gm7467	105.4247384	0.234906285	0.138794895	0.090556274	0.473637529
Gm4285	80.81660448	0.234874615	0.166204211	0.157606081	0.609132249
Dab2ip	1851.383716	0.234783695	0.06104116	0.000119906	0.005911125
Plk4	396.1527361	0.234769571	0.164911771	0.154560234	0.603562944
Pcf11	1080.946016	0.234611403	0.073904955	0.00150094	0.039307606
Gm15601	24.39711839	0.234243645	0.442774139	0.596780186	0.904027847
Zfp74	465.5176867	0.234117151	0.074634166	0.001707659	0.043130661
Proscos	37.66140195	0.233705519	0.215098459	0.277255697	0.734688248
Kmt2e	3764.658942	0.233705516	0.071710777	0.001118051	0.031660406
Gm31409	10.20471398	0.233665633	0.397212414	0.556355326	0.892164855
C130080G10Rik	10.66935911	0.233592313	0.461676837	0.612881232	0.909616253
Ap4e1	81.00953236	0.233585065	0.19262984	0.225278577	0.688343999
Zbtb7a	3498.204502	0.233557623	0.097540562	0.016644557	0.194622205
Kbtbd6	32.6121178	0.233458994	0.21146356	0.269586524	0.729433711
8430432A02Rik	16.77239078	0.233357638	0.306538488	0.446497603	0.846428905
Tekt3	9.566927069	0.233205258	0.543205425	0.667695314	0.925839407
Micu3	3495.594051	0.233181573	0.080138017	0.003617183	0.072277109
9330179D12Rik	67.52339269	0.233180351	0.173502039	0.178960296	0.640834744
Gm45163	9.202813828	0.233051354	0.42102731	0.57990037	0.90042383
Flicr	16.89689201	0.233018785	0.288884375	0.419887702	0.83233698
Aff1	269.9118966	0.232953191	0.133160644	0.080219359	0.451139208
Xkr6	89.25714715	0.232914521	0.142914438	0.103154765	0.499669636
Gpd1	1587.812439	0.232898542	0.13181788	0.077258281	0.443538445
Dgki	155.4806779	0.232844201	0.130084655	0.073462972	0.432958067
Sdc4	1542.263511	0.232731285	0.167410302	0.164472716	0.618288408
Gm20692	8.090514795	0.232705558	0.414030213	0.574082157	0.898015662
E2f1	278.6337303	0.232467766	0.091148729	0.010759246	0.149471751
Ccl27a	3067.149869	0.232359815	0.090686632	0.010400306	0.146245889
Cacna1a	3673.001199	0.23230956	0.079095352	0.003313161	0.067792755
Catspere2	23.9630225	0.232274624	0.285783573	0.416353331	0.830542783
Vxn	7510.64902	0.232254094	0.1032236	0.024448335	0.242421914
Stac	39.84415781	0.232248696	0.189922171	0.221381642	0.684084338
Tnrc6b	2257.439241	0.232246478	0.094450816	0.013935782	0.174874828
Sec62	9868.764289	0.232070069	0.083800472	0.005617396	0.098775218
Gm49700	13.54729647	0.231921132	0.340293386	0.495534369	0.867706919
Nrsn1	10005.58118	0.231914986	0.058011472	6.39E-05	0.003871127
Gm12002	6.191343839	0.231613763	0.577440738	0.68834359	0.929458331
1520401A03Rik	5.302460891	0.231582854	0.535128135	0.665188046	0.924640559
Hecw2	1112.46935	0.231540173	0.104212158	0.026295787	0.251675485
4931423N10Rik	14.02124314	0.231311811	0.365285923	0.52658023	0.879855028
Mrps7	2352.666811	0.231270362	0.096640389	0.01670657	0.194979968
Cetn4	315.4535079	0.23119818	0.114436379	0.043350138	0.333628014
Abca12	7.520887911	0.231019759	0.47554885	0.627111766	0.914087181
Hs3st4	2386.37649	0.230740579	0.086373042	0.007552611	0.118979394
Glt1d1	278.5168729	0.230621589	0.084583979	0.006400222	0.106690495
Ncor1	5711.102007	0.230400262	0.075959591	0.002419791	0.056107448
Pcyox1l	353.8095741	0.230282413	0.128477948	0.073070735	0.432698567
Psmd1	3416.102501	0.230274982	0.116751503	0.048569513	0.356131423
1700125H20Rik	5.573841251	0.230221718	0.523636253	0.66018365	0.923546804
Srl	100.4245719	0.230012885	0.135366398	0.089283869	0.470738943
Nexn	547.7075184	0.229983722	0.184085736	0.211544619	0.673422554
Mis18bp1	12.75050585	0.229799938	0.378403983	0.543660257	0.888790845
Tbx4	4.872157246	0.229713427	0.556759961	0.679907246	0.927953266
Gm28913	21.50226971	0.229195572	0.289858472	0.429110057	0.837557617
Pdgfa	2455.138102	0.229192165	0.068383309	0.000803517	0.024891492
Gm9754	5.457996373	0.229188118	0.581588597	0.693527455	0.931457707
Hs3st3a1	86.73955797	0.228900505	0.173957345	0.188226838	0.651081738
Gm9989	161.9547793	0.228895176	0.161566871	0.156564522	0.60740718
4930546K05Rik	4.097419883	0.22880546	0.692161522	0.740971901	0.945110816
Zfp248	379.4687676	0.228724473	0.085217185	0.007274316	0.116281981
Acvr1c	712.3889755	0.228582314	0.112917325	0.042935858	0.331406668
Zfand4	155.5380971	0.22831793	0.190533177	0.230796112	0.693552834
Igsf9b	1440.166494	0.228198348	0.123678805	0.065024659	0.41156461
Stmnd1	22.26522789	0.228103095	0.365151046	0.532180131	0.882806987
A230083G16Rik	11.64799141	0.228102878	0.373098548	0.540951787	0.887470486
Arhgef25	3138.264931	0.228039151	0.081703814	0.005253791	0.094819886
Gcnt4	116.837636	0.227953142	0.136023122	0.093769316	0.480186271
Gabrb2	129.6972028	0.227942486	0.287666502	0.428136497	0.83734105
Scn8a	6108.852383	0.227740143	0.105940178	0.031578547	0.281387411
Aldob	42.67526258	0.227636409	0.205629928	0.268285354	0.72850733
Ryr3	595.839496	0.227623416	0.105293466	0.030633595	0.275896614
4930426L09Rik	5.191777708	0.227583319	0.514836558	0.658453279	0.923014418
Gm44700	15.87725989	0.227513556	0.315562134	0.470922662	0.858221804
Susd5	194.7104491	0.227507623	0.147070825	0.121881188	0.544001748
Olfm4	59.06165439	0.227469345	0.319707869	0.476779884	0.860413636
Pdk4	140.9983788	0.227368184	0.155253892	0.14305939	0.583679653
Grin2b	9514.686664	0.227314285	0.127478768	0.074561226	0.436223441
Gm1976	617.4690897	0.227231501	0.073617733	0.00202432	0.048920187
Cpne9	1210.757755	0.227159871	0.109445286	0.037934992	0.311659443
6-Sep	2073.645376	0.227155534	0.071513114	0.00149106	0.039104319
Kcnmb4os2	227.6159133	0.22711173	0.095987269	0.017978484	0.204646582
Adgrg2	87.40802105	0.226886271	0.170560142	0.183438537	0.64695811
Gm10053	45.47428364	0.226852393	0.23458405	0.33352354	0.778869149
Hgf	27.5043906	0.226776375	0.232285025	0.328923274	0.774629702
Cep112it	8.483422285	0.226725278	0.526846989	0.666945649	0.925369834
Gfra1	934.8944702	0.226719435	0.134386363	0.091589558	0.476126795
2410018L13Rik	74.88334791	0.226676863	0.179129055	0.20571406	0.668892235
Ank3	12145.79623	0.226436236	0.100051193	0.023623131	0.238596207
Plaat1	681.8826963	0.226397354	0.089572603	0.011486833	0.155713209
Slc26a4	168.7526935	0.22607228	0.220014618	0.304169557	0.755270787
Gm26901	24.6147929	0.226045662	0.241105775	0.348482236	0.790615327
Dact2	808.2307771	0.226045067	0.100407653	0.024368233	0.242147842
2410022M11Rik	149.4487662	0.226033863	0.114940757	0.049238007	0.358614654
Gm45623	21.9148325	0.226029212	0.253956551	0.373449222	0.807532834
Gm50115	6.204715163	0.226005058	0.492101226	0.646043603	0.921207008
2510002D24Rik	843.8986927	0.225916749	0.094151304	0.016417149	0.192695377
Mt3	27419.87526	0.225595766	0.111355313	0.042774079	0.330866138
Zfp385b	1270.797809	0.225539704	0.082230994	0.00609256	0.103634401
Adamts3	16.07969687	0.225375104	0.330150228	0.494831764	0.867706919
Pou5f2	36.68367359	0.22528858	0.268682709	0.40175386	0.819169686
Tvp23bos	15.06343677	0.225243452	0.321824317	0.48399245	0.862849208
Gm49785	72.13601659	0.225177128	0.155254141	0.146953252	0.590515079
Kcnd2	4096.986168	0.225091835	0.107056842	0.035505556	0.300568127
D330050I16Rik	33.01761887	0.224947471	0.236575558	0.341681381	0.787081482
Srms	7.663972286	0.224921791	0.428438526	0.599596877	0.904027847
9030612E09Rik	71.59983109	0.224911993	0.177697383	0.205619671	0.668725733
[truncated: 16,464 more rows]
