# Supplementary material for: Spatial transcriptomics of meningeal inflammation reveals inflammatory gene signatures in adjacent brain parenchyma
Source: eLife. 2024 Oct 30;12:RP88414. doi: 10.7554/eLife.88414 (PMC11524578; doi:10.7554/eLife.88414)
Supplement: Supplementary file 7. [file elife-88414-supp7.csv]

Gene	a	b	Residual Std.Er.	Model: y = a * x^ b
Fcgr3	26.8	-0.91	1.04
B2m	18.1	-0.59	1.28
Cd74	25.1	-0.84	1.01
Gfap	22.7	-0.76	1.04
C3	25.1	-1.13	1.32
